# Supplementary material for: Identification of Potential Growth-Related Proteins in Chick Vitreous during Emmetropization Using SWATH-MS and Targeted-Based Proteomics (MRMHR)
Source: Int J Mol Sci. 2024 Oct 3;25(19):10644. doi: 10.3390/ijms251910644 (PMC11476992; doi:10.3390/ijms251910644)
Supplement: Supplementary file 1 [file ijms-25-10644-s001.zip]

Archive with 3 entries (3 files):
- Supplementary S1_ Protein ID from combined searched library (1%FDR).xlsx
- Supplementary S2_overlapped DEPs.xlsx
- Supplementary S3_Full transition list of validated peptides.xlsx
