# Supplementary material for: Identification of Potential Growth-Related Proteins in Chick Vitreous during Emmetropization Using SWATH-MS and Targeted-Based Proteomics (MRMHR)
Source: Int J Mol Sci. 2024 Oct 3;25(19):10644. doi: 10.3390/ijms251910644 (PMC11476992; doi:10.3390/ijms251910644)
Supplement: Supplementary file 1 [file ijms-25-10644-s001.zip › Supplementary S1_ Protein ID from combined searched library (1%FDR).xlsx]

## Sheet: Dataset Protein ID 
Dataset Protein ID from combined searched library
N	Unused	Total	%Cov	%Cov(50)	%Cov(95)	Accession	Amino Acid length	Mass (Da)	Name	Species	Peptides(95%)
1	377.99	377.99	96.28	96.11	95.58	A0A1D5NW68_CHICK	565	64004	Serum albumin OS=Gallus gallus OX=9031 GN=ALB PE=4 SV=2	CHICK	840
2	318.07	318.02	60.8	57.45	53.93	F1NE63_CHICK	422	48702	Reelin OS=Gallus gallus OX=9031 GN=RELN PE=4 SV=4	CHICK	318
3	305.05	305.05	72.37	69.11	67.82	F1NJT3_CHICK	603	67725	Fibronectin OS=Gallus gallus OX=9031 GN=FN1 PE=4 SV=1	CHICK	347
4	295.7	295.7	70.41	66.81	65.82	TENA_CHICK	1808	198859	Tenascin OS=Gallus gallus OX=9031 GN=TNC PE=1 SV=2	CHICK	369
5	292.01	292.01	79.49	76.53	73.09	A0A290WNG2_CHICK	386	42855	Complement component 4 OS=Gallus gallus OX=9031 PE=2 SV=1	CHICK	278
6	286.16	286.15	87.13	83.56	81.46	F1NA61_CHICK	521	59217	Uncharacterized protein OS=Gallus gallus OX=9031 GN=RBP3 PE=4 SV=2	CHICK	317
7	262.54	262.54	74.73	72	67	F1NII7_CHICK	152	16346	Fibrillin 1 OS=Gallus gallus OX=9031 PE=4 SV=4	CHICK	453
8	233.63	233.63	49.94	43.82	37.98	Q6KDZ1_CHICK	4071	432845	Basement membrane-specific heparan sulfate proteoglycan core protein OS=Gallus gallus OX=9031 GN=HSPG PE=2 SV=1	CHICK	141
9	178.8	178.8	85.34	82.27	78.96	A0A1D5PJN7_CHICK	248	27872	Uncharacterized protein OS=Gallus gallus OX=9031 GN=FSTL5 PE=4 SV=1	CHICK	209
10	176.8	178.59	32.73	27.75	22.91	A0A1D5PY27_CHICK	624	69115	Uncharacterized protein OS=Gallus gallus OX=9031 GN=HMCN1 PE=4 SV=1	CHICK	103
11	171.6	171.59	80.29	78.82	76.47	A0A1D5PXP9_CHICK	536	58503	Uncharacterized protein OS=Gallus gallus OX=9031 GN=TGFBI PE=4 SV=2	CHICK	243
12	170.71	170.93	79.76	75.93	73.81	E1BQC2_CHICK	1012	111426	Ovotransferrin OS=Gallus gallus OX=9031 PE=3 SV=4	CHICK	213
13	160.01	175.77	63.61	60.15	53.84	A0A1D5NW86_CHICK	3009	324632	Uncharacterized protein OS=Gallus gallus OX=9031 GN=FBN3 PE=4 SV=3	CHICK	253
14	158	158.08	57.12	53.99	52.69	NRX3A_CHICK	369	40641	Neurexin-3 OS=Gallus gallus OX=9031 PE=1 SV=1	CHICK	188
15	154.75	154.75	58.37	51.67	50.02	A0A1D5PHC7_CHICK	278	30142	Agrin OS=Gallus gallus OX=9031 GN=AGRN PE=4 SV=2	CHICK	128
16	152.28	152.28	65.49	59.94	58.54	F1NJ23_CHICK	475	53944	Laminin subunit beta-1 OS=Gallus gallus OX=9031 GN=LAMB1 PE=4 SV=4	CHICK	112
17	151.26	151.33	84.05	81.64	80.48	F1NBP0_CHICK	1037	119469	Uncharacterized protein OS=Gallus gallus OX=9031 GN=THBS4 PE=4 SV=1	CHICK	348
18	145.51	145.51	80.21	75.9	73.11	A0A1D5PQ63_CHICK	366	41412	Uncharacterized protein OS=Gallus gallus OX=9031 GN=ENPP2 PE=4 SV=1	CHICK	132
19	142.03	142.03	72.38	70.39	66.93	F1P0A7_CHICK	99	10512	Uncharacterized protein OS=Gallus gallus OX=9031 GN=APLP2 PE=4 SV=3	CHICK	213
20	139.24	139.23	89.36	82.48	82.04	A0A1D5P380_CHICK	451	50654	Uncharacterized protein OS=Gallus gallus OX=9031 GN=EFEMP1 PE=4 SV=2	CHICK	259
21	135.36	135.35	84.38	83.26	81.25	Q9YGP0_CHICK	448	51348	Clusterin OS=Gallus gallus OX=9031 PE=2 SV=1	CHICK	273
22	132.04	132.04	81.24	79.74	71.64	A0A1D5NXP2_CHICK	469	53726	Uncharacterized protein OS=Gallus gallus OX=9031 GN=SCG3 PE=4 SV=3	CHICK	185
23	131.53	131.6	61.38	57.14	55.08	F1NI05_CHICK	589	66794	Uncharacterized protein OS=Gallus gallus OX=9031 GN=LAMC1 PE=4 SV=3	CHICK	105
24	130.39	130.39	90.15	89.77	87.88	APOA1_CHICK	1010	111284	Apolipoprotein A-I OS=Gallus gallus OX=9031 GN=APOA1 PE=1 SV=2	CHICK	264
25	128.18	128.18	54.29	47.66	43.03	A0A1D5P9F9_CHICK	1794	198978	Complement C3 OS=Gallus gallus OX=9031 PE=4 SV=2	CHICK	89
26	127.11	127.15	40.41	36.27	28.96	F1NM47_CHICK	277	30118	Uncharacterized protein OS=Gallus gallus OX=9031 GN=LAMA1 PE=4 SV=4	CHICK	87
27	126.47	126.54	55.23	51.34	46.96	F1NSZ5_CHICK	290	32637	Uncharacterized protein OS=Gallus gallus OX=9031 GN=LAMA4 PE=4 SV=2	CHICK	96
28	124.53	124.53	95.41	89.29	86.73	PURP_CHICK	196	21922	Purpurin OS=Gallus gallus OX=9031 PE=1 SV=1	CHICK	317
29	124.16	124.4	56.85	53.87	51.09	F1NK40_CHICK	447	48788	Uncharacterized protein OS=Gallus gallus OX=9031 GN=A2ML4 PE=4 SV=4	CHICK	103
30	120.72	120.72	73.46	66.35	65.57	A0A1D5PJ08_CHICK	478	52849	Nidogen 1 OS=Gallus gallus OX=9031 PE=4 SV=3	CHICK	115
31	116.46	116.46	65.68	61.1	57.07	F1NYK2_CHICK	1100	120796	Sulfhydryl oxidase OS=Gallus gallus OX=9031 GN=QSOX1 PE=4 SV=3	CHICK	126
32	113.23	113.23	61.81	60.53	55.64	A0A3Q2U6L1_CHICK	742	81858	Uncharacterized protein OS=Gallus gallus OX=9031 GN=BCAN PE=4 SV=1	CHICK	120
33	111.72	111.72	65.81	61.95	61.57	GELS_CHICK	469	52043	Gelsolin OS=Gallus gallus OX=9031 GN=GSN PE=2 SV=1	CHICK	123
34	107.2	108.04	35.56	27.93	23.81	A0A1D5NTW8_CHICK	3448	381894	Uncharacterized protein OS=Gallus gallus OX=9031 GN=LAMA3 PE=4 SV=2	CHICK	68
35	106.34	106.39	65.1	58.75	53.96	A0A1D5PSD5_CHICK	498	55768	Contactin-1 OS=Gallus gallus OX=9031 GN=CNTN1 PE=4 SV=1	CHICK	100
36	106.05	106.16	36.27	30.46	24.78	A0A1D5PEU2_CHICK	491	54664	Uncharacterized protein OS=Gallus gallus OX=9031 GN=FREM2 PE=4 SV=2	CHICK	62
37	103.44	103.45	24.87	19.08	15.63	LRP1_CHICK	343	38642	Low-density lipoprotein receptor-related protein 1 OS=Gallus gallus OX=9031 GN=LRP1 PE=2 SV=1	CHICK	60
38	102.03	102.03	81.97	77.04	72.96	F1NLZ2_CHICK	262	29993	Uncharacterized protein OS=Gallus gallus OX=9031 GN=CHGA PE=4 SV=3	CHICK	178
39	100.89	100.99	73.94	69.23	66.06	Q90W37_CHICK	1420	134999	Alpha 1 type IIA collagen OS=Gallus gallus OX=9031 GN=COL2A1 PE=2 SV=1	CHICK	482
40	99.88	100.08	54.15	52.13	50.1	A0A1D5PLR0_CHICK	114	12525	Uncharacterized protein OS=Gallus gallus OX=9031 GN=SEZ6L PE=4 SV=2	CHICK	107
41	99.32	99.36	46.24	42.94	36.02	F1NN85_CHICK	406	44244	Uncharacterized protein OS=Gallus gallus OX=9031 GN=CPAMD8 PE=4 SV=4	CHICK	63
42	94.86	94.86	74.95	68.52	64.45	F1NJM9_CHICK	2483	273248	Uncharacterized protein OS=Gallus gallus OX=9031 GN=MYOC PE=4 SV=5	CHICK	99
43	94.45	94.48	75.85	75.64	75.64	IOV7_CHICK	85	9132	Ovoinhibitor OS=Gallus gallus OX=9031 GN=OIH PE=1 SV=2	CHICK	143
44	92.59	94.92	57.79	56.46	54.46	Q9DGJ7_CHICK	751	84706	Beta-amyloid protein 751 isoform OS=Gallus gallus OX=9031 PE=2 SV=1	CHICK	148
45	91.9	92.01	42.37	38.19	34.9	A0A1D5P0F4_CHICK	1888	202726	Collagen alpha-1(XIV) chain OS=Gallus gallus OX=9031 GN=COL14A1 PE=4 SV=2	CHICK	60
46	91.14	91.15	41.68	32.8	31.81	A0A3Q3AFE5_CHICK	467	48563	Uncharacterized protein OS=Gallus gallus OX=9031 GN=NRCAM PE=4 SV=1	CHICK	78
47	89.03	111.75	58.21	53.43	52.62	A0A1D5PVR2_CHICK	319	36313	Neurexin-1 OS=Gallus gallus OX=9031 GN=NRXN1 PE=4 SV=2	CHICK	121
48	87.35	94.09	64.36	60.56	58.29	A0A3Q2UH42_CHICK	363	40297	Uncharacterized protein OS=Gallus gallus OX=9031 GN=FSTL4 PE=4 SV=1	CHICK	88
49	87.3	87.34	42.27	41.23	37.08	NEO1_CHICK	410	46529	Neogenin (Fragment) OS=Gallus gallus OX=9031 PE=2 SV=1	CHICK	73
50	84.89	84.89	79.15	76.06	74.32	E1BSP1_CHICK	905	100352	Prosaposin OS=Gallus gallus OX=9031 GN=PSAP PE=4 SV=3	CHICK	92
51	84.66	84.68	68.45	66.21	65.09	F1NWX6_CHICK	816	90903	Plasminogen OS=Gallus gallus OX=9031 GN=PLG PE=3 SV=2	CHICK	63
52	83.16	83.16	60.98	59.85	56.46	R4GGA4_CHICK	797	86660	Seizure related 6 homolog OS=Gallus gallus OX=9031 PE=4 SV=2	CHICK	98
53	82.27	82.33	81.36	72.78	63.91	Q6YEX8_CHICK	338	37997	Opticin OS=Gallus gallus OX=9031 GN=OPTC PE=2 SV=1	CHICK	122
54	82	82.12	86.81	83.19	73.62	Q98TD1_CHICK	470	50822	PIT 54 OS=Gallus gallus OX=9031 GN=PIT 54 PE=2 SV=1	CHICK	144
55	81.35	81.49	71.81	69.36	63.85	F1NWY6_CHICK	550	63831	Uncharacterized protein OS=Gallus gallus OX=9031 GN=NELL2 PE=4 SV=3	CHICK	75
56	81.3	81.45	84.43	83.06	80.33	O93601_CHICK	270	30579	Apolipoprotein AIV OS=Gallus gallus OX=9031 GN=apoAIV PE=2 SV=1	CHICK	80
57	81.21	81.43	54.98	51.42	42.75	A0A1D5PAL4_CHICK	1406	158002	Uncharacterized protein OS=Gallus gallus OX=9031 GN=PXDNL PE=4 SV=2	CHICK	48
58	79.9	79.9	53.59	52.64	49.05	Q9DDD3_CHICK	948	106615	Calsyntenin-1 protein (Fragment) OS=Gallus gallus OX=9031 GN=calsyntenin-1 PE=2 SV=1	CHICK	67
59	79.27	79.28	47.24	45.56	40.81	A0A3Q2TRY3_CHICK	363	40975	Uncharacterized protein OS=Gallus gallus OX=9031 GN=CFH PE=4 SV=1	CHICK	59
60	79.13	79.16	40.16	36.29	31.77	A0A1D5PE74_CHICK	279	29129	Uncharacterized protein OS=Gallus gallus OX=9031 GN=COL5A1 PE=4 SV=2	CHICK	179
61	78.8	78.89	42.12	39.1	35.67	A0A3Q3B104_CHICK	1079	123212	Uncharacterized protein OS=Gallus gallus OX=9031 GN=CHL1 PE=4 SV=1	CHICK	60
62	78.42	78.53	81.12	78.43	75.28	F1NYB1_CHICK	353	40175	Tubulin beta chain OS=Gallus gallus OX=9031 GN=TUBB4B PE=3 SV=4	CHICK	66
63	78.18	78.28	85.41	84.86	82.16	Q8QFM7_CHICK	185	20844	Chondrogenesis associated lipocalin OS=Gallus gallus OX=9031 GN=L-PGDS PE=2 SV=1	CHICK	166
64	77.65	77.85	54.52	49.96	46.56	A0A1D5PLA2_CHICK	685	78203	Uncharacterized protein OS=Gallus gallus OX=9031 GN=SORCS1 PE=4 SV=2	CHICK	67
65	77.22	77.36	63.15	58.48	55	F1NQ20_CHICK	344	39038	Collagen alpha-1(IX) chain OS=Gallus gallus OX=9031 GN=COL9A1 PE=4 SV=2	CHICK	177
66	76.16	76.18	58.11	50.74	49.88	A0A1D5P434_CHICK	814	89798	Uncharacterized protein OS=Gallus gallus OX=9031 GN=EMILIN3 PE=4 SV=2	CHICK	57
67	74.44	74.44	35.31	31.01	24.49	A0A1D5P5L2_CHICK	2025	229847	Uncharacterized protein OS=Gallus gallus OX=9031 GN=F5 PE=3 SV=3	CHICK	46
68	73.99	74	39.64	33.07	30.39	F1NW23_CHICK	530	57874	Clathrin heavy chain OS=Gallus gallus OX=9031 GN=CLTC PE=3 SV=2	CHICK	44
69	72.87	72.87	62.48	54.69	53.58	A0A1D5NUV0_CHICK	629	72935	Uncharacterized protein OS=Gallus gallus OX=9031 GN=SCG2 PE=4 SV=1	CHICK	72
70	71.43	71.48	75.85	66.79	66.79	F1NW43_CHICK	127	14192	Pyruvate kinase OS=Gallus gallus OX=9031 GN=PKM PE=3 SV=2	CHICK	60
71	71.17	71.18	94.96	87.05	74.82	R4GLT1_CHICK	209	22414	Cystatin OS=Gallus gallus OX=9031 GN=CST3 PE=3 SV=2	CHICK	213
72	70.6	70.88	44.87	36.61	34.97	O93419_CHICK	193	21782	Collagen XVIII OS=Gallus gallus OX=9031 PE=2 SV=2	CHICK	78
73	70.31	70.59	77.48	72.93	72.93	Q9W6F5_CHICK	484	53687	Vitamin-D binding protein OS=Gallus gallus OX=9031 GN=VTDB PE=2 SV=1	CHICK	72
74	70.21	70.63	67.27	66.27	60.68	A0A1I7Q447_CHICK	541	60513	Delta-1 crystallin OS=Gallus gallus OX=9031 GN=ASL1 PE=3 SV=1	CHICK	80
75	69.93	70.97	23.71	13.95	9.156	Q197X2_CHICK	4631	523365	Apolipoprotein B OS=Gallus gallus OX=9031 GN=APOB PE=2 SV=1	CHICK	40
76	68.78	68.78	71.02	71.02	68.37	F1P256_CHICK	298	34046	Uncharacterized protein OS=Gallus gallus OX=9031 GN=ITGBL1 PE=4 SV=4	CHICK	78
77	67.13	67.13	56.23	52.74	48.18	A0A1L1RTQ7_CHICK	684	75654	Uncharacterized protein OS=Gallus gallus OX=9031 GN=SPARCL1 PE=4 SV=1	CHICK	65
78	66.91	66.92	57.69	53.89	53.53	A0A1D5PCD2_CHICK	320	33074	Uncharacterized protein OS=Gallus gallus OX=9031 PE=4 SV=3	CHICK	64
79	66.75	66.77	73.6	61.24	58.97	MMP2_CHICK	118	12886	72 kDa type IV collagenase OS=Gallus gallus OX=9031 GN=MMP2 PE=1 SV=1	CHICK	50
80	66.03	66.12	60.3	57.29	51.13	A0A3Q2U504_CHICK	632	71102	Uncharacterized protein OS=Gallus gallus OX=9031 GN=PROS1 PE=4 SV=1	CHICK	70
81	65.64	65.68	57.92	48.65	47.01	F1NSJ1_CHICK	384	42136	Contactin-2 OS=Gallus gallus OX=9031 GN=CNTN2 PE=4 SV=1	CHICK	47
82	64.85	64.88	73.06	73.06	73.06	A0A1L1RS19_CHICK	444	47808	Cathepsin B OS=Gallus gallus OX=9031 PE=3 SV=2	CHICK	56
83	64.72	64.78	23.32	19.5	18.36	F5XVB5_CHICK	296	31496	von Willebrand factor OS=Gallus gallus OX=9031 GN=VWF PE=2 SV=1	CHICK	44
84	64.26	64.3	87.64	87.09	87.09	R4GM10_CHICK	364	39361	Fructose-bisphosphate aldolase OS=Gallus gallus OX=9031 GN=ALDOC PE=3 SV=1	CHICK	73
85	64.11	64.14	47.34	40.85	34.27	A0A1D5PQ40_CHICK	859	98457	Neural cell adhesion molecule 1 OS=Gallus gallus OX=9031 GN=NCAM1 PE=4 SV=1	CHICK	52
86	62.91	62.98	76.25	67.5	61.25	A0A1D5PCF5_CHICK	173	19137	Uncharacterized protein OS=Gallus gallus OX=9031 GN=IGFBP7 PE=4 SV=2	CHICK	97
87	62.28	62.34	70.31	69.03	62.5	F1NX60_CHICK	1199	129963	Fibulin-1 OS=Gallus gallus OX=9031 GN=FBLN1 PE=3 SV=1	CHICK	84
88	61.88	61.98	80.24	77.56	70	NEUS_CHICK	485	55530	Neuroserpin OS=Gallus gallus OX=9031 GN=SERPINI1 PE=1 SV=1	CHICK	66
89	61.35	61.41	73.48	62.39	61.96	F1NJ08_CHICK	612	66231	Vimentin OS=Gallus gallus OX=9031 GN=VIM PE=3 SV=1	CHICK	52
90	60.04	60.05	46.18	43.21	41.49	F1NQF6_CHICK	345	36605	Alpha-mannosidase OS=Gallus gallus OX=9031 GN=MAN2B2 PE=3 SV=3	CHICK	57
91	59.23	59.25	82.04	81.82	79.82	A0A1D5NW27_CHICK	451	50136	Tubulin alpha chain OS=Gallus gallus OX=9031 GN=TUBA1A PE=3 SV=1	CHICK	66
92	59.17	59.22	57.23	55.62	53.41	A0A1D5PSQ1_CHICK	467	49546	Uncharacterized protein OS=Gallus gallus OX=9031 PE=4 SV=2	CHICK	47
93	58.85	58.89	41.83	38.21	37.55	TENR_CHICK	1353	148280	Tenascin-R OS=Gallus gallus OX=9031 GN=TNR PE=1 SV=1	CHICK	40
94	57.72	57.74	82.91	81.66	78.39	CATD_CHICK	286	32960	Cathepsin D OS=Gallus gallus OX=9031 GN=CTSD PE=1 SV=1	CHICK	63
95	57.7	57.74	75.59	75.59	72.97	F1NZ30_CHICK	381	42871	Creatine kinase B-type OS=Gallus gallus OX=9031 GN=CKB PE=3 SV=3	CHICK	54
96	57.4	57.76	31.84	26.77	23.43	E1BRS7_CHICK	588	66035	Uncharacterized protein OS=Gallus gallus OX=9031 GN=C5 PE=4 SV=2	CHICK	31
97	57.33	57.42	33.27	23.38	15.02	F1NHT3_CHICK	399	44137	Spectrin alpha chain, non-erythrocytic 1 OS=Gallus gallus OX=9031 GN=SPTAN1 PE=4 SV=2	CHICK	28
98	57.21	57.26	75.2	74.13	73.87	ACTB_CHICK	375	41793	Actin, cytoplasmic 1 OS=Gallus gallus OX=9031 GN=ACTB PE=1 SV=1	CHICK	50
99	57	57.06	74.88	68.89	67.51	A0A1L1RQQ0_CHICK	1620	172335	Alpha-enolase OS=Gallus gallus OX=9031 GN=ENO1 PE=4 SV=1	CHICK	56
100	56.02	56.15	56.26	54.63	51.87	FETA_CHICK	819	91577	Alpha-fetoprotein OS=Gallus gallus OX=9031 GN=AFP PE=1 SV=1	CHICK	59
101	54.85	54.91	48.55	45.9	43.93	F1NKC9_CHICK	322	34323	Cadherin-related family member 1 OS=Gallus gallus OX=9031 GN=CDHR1 PE=4 SV=3	CHICK	57
102	54.71	54.94	27.37	18.34	12.99	F1NX22_CHICK	704	78168	Collagen alpha-1(XII) chain OS=Gallus gallus OX=9031 GN=COL12A1 PE=4 SV=4	CHICK	30
103	54.15	54.18	62.08	56.38	56.38	F1P291_CHICK	71	7984	Secreted protein acidic and cysteine rich OS=Gallus gallus OX=9031 PE=4 SV=1	CHICK	66
104	54.08	54.12	50.99	49.67	47.9	O12945_CHICK	307	34683	Vitronectin OS=Gallus gallus OX=9031 PE=2 SV=1	CHICK	75
105	53.02	53.14	63.36	59.71	55.8	A0A3Q2UPG3_CHICK	492	55724	Acetylcholinesterase (Cartwright blood group) OS=Gallus gallus OX=9031 PE=4 SV=1	CHICK	58
106	52.7	52.7	36.54	34.63	30.65	V9GW33_CHICK	1256	139061	Matrix-remodelling associated 5 (Fragment) OS=Gallus gallus OX=9031 PE=4 SV=1	CHICK	43
107	52.43	52.45	38.86	33.39	31.04	F1NML1_CHICK	517	57005	Uncharacterized protein OS=Gallus gallus OX=9031 GN=CACHD1 PE=4 SV=3	CHICK	34
108	51.92	51.95	43.07	38.91	34.85	AT1A3_CHICK	152	16768	Sodium/potassium-transporting ATPase subunit alpha-3 OS=Gallus gallus OX=9031 GN=ATP1A3 PE=2 SV=1	CHICK	32
109	50.66	50.66	50.23	49.92	49.45	F1NCZ2_CHICK	1815	200225	Rab GDP dissociation inhibitor OS=Gallus gallus OX=9031 PE=3 SV=3	CHICK	34
110	49.27	49.27	30.09	27.56	22.77	F1P2W2_CHICK	326	36625	Uncharacterized protein OS=Gallus gallus OX=9031 GN=ATRN PE=4 SV=5	CHICK	38
111	48.4	48.71	38.81	33.15	29.11	A0A3Q2UDT6_CHICK	597	66979	Aminopeptidase puromycin sensitive OS=Gallus gallus OX=9031 PE=4 SV=1	CHICK	31
112	48.05	50.01	42.38	42.26	42.03	A0A1D5PW74_CHICK	310	34987	Calsyntenin 2 OS=Gallus gallus OX=9031 PE=4 SV=2	CHICK	52
113	47.89	47.92	82.99	82.99	77.55	HBB_CHICK	212	22541	Hemoglobin subunit beta OS=Gallus gallus OX=9031 GN=HBB PE=1 SV=2	CHICK	66
114	47.44	47.48	50.84	45.65	42.9	A0A1D5PBZ7_CHICK	2119	237645	alpha-1,2-Mannosidase OS=Gallus gallus OX=9031 PE=3 SV=2	CHICK	31
115	47.1	47.13	56.9	51.59	49.62	E1C532_CHICK	247	26494	Uncharacterized protein OS=Gallus gallus OX=9031 GN=POMGNT1 PE=4 SV=2	CHICK	32
116	46.9	46.92	48.84	45.23	42.4	F1NTM6_CHICK	558	63008	Transferrin receptor OS=Gallus gallus OX=9031 PE=4 SV=4	CHICK	30
117	46.84	46.9	67.27	62.93	60.94	A0A1L1RQ91_CHICK	605	68154	Glucose-6-phosphate isomerase OS=Gallus gallus OX=9031 PE=4 SV=2	CHICK	41
118	46.45	46.48	34.96	30.89	30.89	F1NFW6_CHICK	455	53837	Uncharacterized protein OS=Gallus gallus OX=9031 GN=TMEM132C PE=4 SV=3	CHICK	34
119	46.18	46.23	39.77	36.18	32.7	B3VE14_CHICK	758	84430	Inter-alpha inhibitor heavy chain 2 OS=Gallus gallus OX=9031 GN=ITIH2 PE=2 SV=1	CHICK	33
120	45.87	45.94	56.89	50	45.67	A0A1D5PYK0_CHICK	1599	159942	Heat shock cognate 71 kDa protein OS=Gallus gallus OX=9031 GN=HSPA8 PE=4 SV=2	CHICK	30
121	45.73	45.77	57.4	52.51	51.04	Q71SG2_CHICK	676	73441	Collapsin response mediator protein-2A OS=Gallus gallus OX=9031 GN=CRMP2A PE=2 SV=1	CHICK	36
122	45.49	45.56	70.57	63.06	60.96	F1NH87_CHICK	333	35704	Glyceraldehyde-3-phosphate dehydrogenase OS=Gallus gallus OX=9031 GN=GAPDH PE=3 SV=2	CHICK	53
123	45.46	45.51	25.44	20.66	15.95	A0A3Q2U4J3_CHICK	530	57651	Plexin B2 OS=Gallus gallus OX=9031 PE=4 SV=1	CHICK	28
124	45.04	45.08	42.76	38.05	38.05	CADH2_CHICK	773	86782	Cadherin-2 OS=Gallus gallus OX=9031 GN=CDH2 PE=1 SV=1	CHICK	52
125	44.52	44.62	52.58	40.88	35.6	A0A1D5PPN9_CHICK	110	12028	Endoplasmin OS=Gallus gallus OX=9031 GN=HSP90B1 PE=3 SV=1	CHICK	27
126	44.32	44.44	37.5	30.86	27.34	Q90933_CHICK	1280	138433	Neuron-glia cell adhesion molecule (Ng-CAM) OS=Gallus gallus OX=9031 PE=2 SV=1	CHICK	36
127	44.27	44.36	63.94	59.62	53.85	E1C7H6_CHICK	328	37595	Uncharacterized protein OS=Gallus gallus OX=9031 GN=SERPINF1 PE=3 SV=2	CHICK	43
128	44.18	44.25	59.07	49.73	43.54	A0A1D5PUL6_CHICK	1635	182393	Heat shock protein 90 alpha family class A member 1 OS=Gallus gallus OX=9031 PE=3 SV=1	CHICK	31
129	44.1	44.21	24.58	20.17	16.74	A0A1D5PT51_CHICK	1488	166844	Receptor-type tyrosine-protein phosphatase S OS=Gallus gallus OX=9031 GN=PTPRS PE=4 SV=2	CHICK	25
130	43.52	43.54	90.77	90.77	86.15	CAH2_CHICK	277	31364	Carbonic anhydrase 2 OS=Gallus gallus OX=9031 GN=CA2 PE=2 SV=3	CHICK	47
131	42.96	42.98	46.66	43.32	35.96	E1C6X0_CHICK	1060	118783	Uncharacterized protein OS=Gallus gallus OX=9031 GN=VIT PE=4 SV=2	CHICK	26
132	42.94	42.98	42.18	35.68	35.68	A0A3Q2U2X1_CHICK	462	51346	Neuronal pentraxin 1 OS=Gallus gallus OX=9031 PE=4 SV=1	CHICK	38
133	42.92	42.95	66.38	66.16	63.15	F1NDH2_CHICK	1127	120572	Angiotensinogen OS=Gallus gallus OX=9031 GN=AGT PE=3 SV=2	CHICK	31
134	42.88	42.92	62.42	54.07	53.19	F1NGB1_CHICK	919	105146	Uncharacterized protein OS=Gallus gallus OX=9031 GN=NUCB2 PE=4 SV=1	CHICK	38
135	42.54	42.64	58.38	49.15	48.3	Q90865_CHICK	704	79342	Hepatocyte growth factor-like/macrophage stimulating protein OS=Gallus gallus OX=9031 GN=HGF1 PE=2 SV=1	CHICK	28
136	42.38	42.41	55.22	53.6	53.13	F1P397_CHICK	204	23262	Uncharacterized protein OS=Gallus gallus OX=9031 GN=SPOCK3 PE=4 SV=2	CHICK	41
137	42.14	42.17	52.49	44.47	40.35	F1N8T1_CHICK	757	82145	Clusterin OS=Gallus gallus OX=9031 GN=CLUL1 PE=3 SV=3	CHICK	38
138	42.05	42.13	79.22	76.51	71.99	E1BTT8_CHICK	533	57251	L-lactate dehydrogenase OS=Gallus gallus OX=9031 GN=LDHA PE=3 SV=2	CHICK	42
139	41.81	41.83	47.18	47.18	43.53	V9LU50_CHICK	549	61235	Carboxylic ester hydrolase (Fragment) OS=Gallus gallus OX=9031 PE=2 SV=1	CHICK	24
140	41.7	41.76	63.17	60.32	60.32	F1NM70_CHICK	587	67444	Follistatin like 1 OS=Gallus gallus OX=9031 PE=4 SV=2	CHICK	48
141	41.68	42.11	69.03	67.33	63.64	F1NUL3_CHICK	488	55320	Uncharacterized protein OS=Gallus gallus OX=9031 GN=ATP6AP2 PE=4 SV=3	CHICK	35
142	41.33	41.41	43.56	39.86	34.79	PLOD1_CHICK	309	35563	Procollagen-lysine,2-oxoglutarate 5-dioxygenase 1 OS=Gallus gallus OX=9031 GN=PLOD1 PE=1 SV=1	CHICK	27
143	41.24	41.31	38.93	31.55	27.96	A0A1D5P1H3_CHICK	1030	115301	Protein tyrosine phosphatase, receptor type N2 OS=Gallus gallus OX=9031 PE=4 SV=1	CHICK	26
144	41.02	41.08	58.99	58.99	44.81	R4GH41_CHICK	395	44583	Uncharacterized protein OS=Gallus gallus OX=9031 GN=ASAH1 PE=4 SV=1	CHICK	31
145	40.89	40.96	54.17	51.73	49.55	A0A3Q2UII1_CHICK	1153	131995	Spondin-1 OS=Gallus gallus OX=9031 GN=SPON1 PE=4 SV=1	CHICK	32
146	40.78	40.95	51.55	44.57	34.78	F1NXV6_CHICK	481	52780	Uncharacterized protein OS=Gallus gallus OX=9031 GN=F2 PE=3 SV=2	CHICK	26
147	40.74	40.79	44.24	41.91	37.52	CADH5_CHICK	790	88660	Cadherin-5 OS=Gallus gallus OX=9031 GN=CDH5 PE=1 SV=2	CHICK	30
148	40.61	40.76	37.31	35.8	35.8	A0A3Q2UIY8_CHICK	623	67183	Uncharacterized protein OS=Gallus gallus OX=9031 GN=SUSD5 PE=4 SV=1	CHICK	55
149	40.04	40.07	38.54	33.09	31.23	A0A3Q2UDM6_CHICK	1113	124217	Uncharacterized protein OS=Gallus gallus OX=9031 PE=4 SV=1	CHICK	33
150	39.91	42.1	43.87	35.64	28.72	A0A1D5NY88_CHICK	1069	119914	Neurofascin OS=Gallus gallus OX=9031 GN=NFASC PE=4 SV=3	CHICK	24
151	39.85	39.87	60.39	54.95	50.49	A0A1D5PV06_CHICK	271	29884	Protein disulfide-isomerase OS=Gallus gallus OX=9031 GN=P4HB PE=3 SV=2	CHICK	24
152	39.32	41.68	55.26	53.82	47.21	A0A1D5PYU1_CHICK	789	88408	Collagen alpha-1(I) chain OS=Gallus gallus OX=9031 GN=COL1A1 PE=4 SV=2	CHICK	125
153	39.1	39.11	32.82	27.27	24.39	A0A1D5PE52_CHICK	1460	139298	Uncharacterized protein OS=Gallus gallus OX=9031 GN=GRIA4 PE=3 SV=1	CHICK	29
154	38.92	38.95	83.16	83.16	83.16	CRBA2_CHICK	238	27267	Beta-crystallin A2 OS=Gallus gallus OX=9031 GN=CRYBA2 PE=2 SV=1	CHICK	50
155	38.73	38.75	64.52	53.23	47.47	E1C7S1_CHICK	425	48715	Uncharacterized protein OS=Gallus gallus OX=9031 GN=NPTX2 PE=4 SV=3	CHICK	35
156	38.4	38.43	79.69	79.69	78.16	Q90WR3_CHICK	261	29385	Hemopexin (Fragment) OS=Gallus gallus OX=9031 PE=2 SV=1	CHICK	41
157	38.34	38.36	56.86	56.86	56.57	F1NRD7_CHICK	89	10350	Dickkopf-related protein 3 OS=Gallus gallus OX=9031 GN=DKK3 PE=4 SV=1	CHICK	35
158	38.24	38.25	66.82	63.18	63.18	R4GIL5_CHICK	220	24184	TIMP metallopeptidase inhibitor 2 OS=Gallus gallus OX=9031 PE=4 SV=1	CHICK	42
159	38.1	38.17	58.29	50.8	44.39	A0A1D5PNU2_CHICK	287	30264	Apolipoprotein H OS=Gallus gallus OX=9031 PE=4 SV=1	CHICK	33
160	37.99	38.05	66.91	60.91	56.59	F1NU17_CHICK	516	58044	Phosphoglycerate kinase OS=Gallus gallus OX=9031 PE=3 SV=1	CHICK	28
161	37.71	37.78	80.14	79.43	78.72	HBAD_CHICK	147	16466	Hemoglobin subunit alpha-D OS=Gallus gallus OX=9031 GN=HBAD PE=1 SV=1	CHICK	35
162	37.67	37.83	69.08	64.18	58.64	R4GFJ0_CHICK	469	52399	Uncharacterized protein OS=Gallus gallus OX=9031 GN=CPE PE=4 SV=2	CHICK	34
163	36.87	36.93	60.79	58.22	52.67	PDIA3_CHICK	730	84318	Protein disulfide-isomerase A3 OS=Gallus gallus OX=9031 GN=PDIA3 PE=2 SV=1	CHICK	24
164	36.55	38.5	25.77	20.35	17.09	A0A1D5P2W7_CHICK	1843	205929	Uncharacterized protein OS=Gallus gallus OX=9031 GN=PTPRF PE=4 SV=2	CHICK	23
165	36.38	36.41	34.2	28.26	22.74	F1NWN4_CHICK	471	51871	Uncharacterized protein OS=Gallus gallus OX=9031 GN=FBLN2 PE=4 SV=4	CHICK	25
166	36.35	36.37	50.72	47.84	46.69	CNMD_CHICK	1453	137755	Leukocyte cell-derived chemotaxin 1 OS=Gallus gallus OX=9031 GN=CNMD PE=2 SV=1	CHICK	44
167	36.15	36.17	69.86	69.86	69.86	E1C1R3_CHICK	316	36476	Corticotropin-releasing factor-binding protein OS=Gallus gallus OX=9031 GN=CRHBP PE=3 SV=2	CHICK	24
168	36.1	36.12	45.95	37.49	27.72	A0A1D5PJD4_CHICK	846	95678	Alpha-mannosidase OS=Gallus gallus OX=9031 GN=MAN2A2 PE=3 SV=1	CHICK	25
169	35.95	35.98	50.94	50.56	47.19	E1C652_CHICK	161	18343	Uncharacterized protein OS=Gallus gallus OX=9031 GN=PENK PE=4 SV=2	CHICK	52
170	35.57	35.61	18.94	14.37	12.14	F1NZ70_CHICK	1892	212393	Uncharacterized protein OS=Gallus gallus OX=9031 GN=NOTCH1 PE=4 SV=3	CHICK	27
171	35.52	43.13	33.5	30.45	25.25	F1P3Q2_CHICK	1029	113424	Uncharacterized protein OS=Gallus gallus OX=9031 GN=SORCS3 PE=4 SV=4	CHICK	28
172	35.37	35.47	31.31	29.38	24.36	F1NA58_CHICK	1235	136345	Uncharacterized protein OS=Gallus gallus OX=9031 PE=3 SV=4	CHICK	37
173	35.27	35.34	60.13	58.57	54.34	A0A1C7CYU2_CHICK	449	50257	Multiple inositol polyphosphate phosphatase 1 OS=Gallus gallus OX=9031 GN=MINPP1 PE=3 SV=2	CHICK	33
174	35.1	54.65	67.05	65.44	65.44	ENOG_CHICK	834	93013	Gamma-enolase OS=Gallus gallus OX=9031 GN=ENO2 PE=2 SV=1	CHICK	48
175	35.08	35.13	26.93	24.21	22.5	F1N9I4_CHICK	167	19016	Uncharacterized protein OS=Gallus gallus OX=9031 GN=LTBP1 PE=4 SV=4	CHICK	28
176	34.83	34.85	48.62	39.57	37.27	A0A1D5PXL0_CHICK	1069	119017	Beta-galactosidase OS=Gallus gallus OX=9031 GN=GLB1 PE=3 SV=1	CHICK	27
177	34.79	39.1	50	44.48	38.96	BIP_CHICK	110	12073	Endoplasmic reticulum chaperone BiP OS=Gallus gallus OX=9031 GN=HSPA5 PE=1 SV=1	CHICK	23
178	34.5	34.54	55.79	54.11	49.05	A0A1D5NVP6_CHICK	475	50737	Neuronal pentraxin receptor OS=Gallus gallus OX=9031 PE=4 SV=2	CHICK	29
179	34.25	34.32	25.38	22.7	20.08	A0A3Q2UDC6_CHICK	94	9763	Uncharacterized protein OS=Gallus gallus OX=9031 GN=SNED1 PE=4 SV=1	CHICK	22
180	33.84	33.88	48.71	48.47	44.94	E1BS56_CHICK	307	34796	Uncharacterized protein OS=Gallus gallus OX=9031 GN=SPIA4 PE=3 SV=1	CHICK	25
181	33.81	33.88	86.34	83.41	71.71	Q6QIF5_CHICK	205	23434	Beta B2-crystallin short isoform OS=Gallus gallus OX=9031 PE=2 SV=1	CHICK	55
182	33.79	33.81	43.99	41.43	40.49	F1P4V1_CHICK	451	51345	Fibrinogen alpha chain OS=Gallus gallus OX=9031 GN=FGA PE=4 SV=3	CHICK	23
183	33.74	33.77	39.71	37.18	36.92	A0A1D5NZU6_CHICK	753	84193	Lysyl oxidase like 3 OS=Gallus gallus OX=9031 PE=4 SV=2	CHICK	24
184	33.57	33.64	36.13	30.19	26.34	A0A1D5PS29_CHICK	506	54952	Eukaryotic translation elongation factor 2 OS=Gallus gallus OX=9031 PE=4 SV=1	CHICK	21
185	33.54	33.62	21.44	20.47	16.7	IMPG1_CHICK	1423	157540	Interphotoreceptor matrix proteoglycan 1 OS=Gallus gallus OX=9031 GN=IMPG1 PE=1 SV=1	CHICK	29
186	33.46	33.58	36.97	34.62	29.53	Q5ZMU9_CHICK	806	89325	Valosin containing protein OS=Gallus gallus OX=9031 GN=vcp PE=2 SV=1	CHICK	18
187	33.41	33.46	48.88	42.75	42.75	F1NI04_CHICK	1603	176461	N-acetylglucosamine-6-sulfatase OS=Gallus gallus OX=9031 GN=GNS PE=3 SV=2	CHICK	30
188	33.29	33.39	76.16	75.87	72.97	E1BZE1_CHICK	378	41691	Uncharacterized protein OS=Gallus gallus OX=9031 GN=AHSG PE=4 SV=1	CHICK	79
189	33.14	33.17	70.91	70.91	70.91	D0EKR3_CHICK	178	20668	Peptidyl-prolyl cis-trans isomerase OS=Gallus gallus OX=9031 GN=PPIA PE=2 SV=1	CHICK	34
190	33.09	33.18	77.38	77.38	69.64	A0A1I7Q422_CHICK	501	54579	Transthyretin OS=Gallus gallus OX=9031 GN=TTR PE=3 SV=1	CHICK	36
191	33	33.16	33.04	29.54	25.56	F1P3U6_CHICK	351	39299	Uncharacterized protein OS=Gallus gallus OX=9031 GN=CNTN4 PE=4 SV=2	CHICK	23
192	32.52	32.57	50	46.31	46.06	A0A3Q2UG79_CHICK	468	54442	SPARC (osteonectin), cwcv and kazal like domains proteoglycan 2 OS=Gallus gallus OX=9031 PE=4 SV=1	CHICK	25
193	32.32	32.36	45.15	40.39	36.16	A0A3Q2UB17_CHICK	655	72705	Uncharacterized protein OS=Gallus gallus OX=9031 GN=GALNT2 PE=4 SV=1	CHICK	19
194	32.23	32.28	68.72	65.2	65.2	E1BWA9_CHICK	442	49298	Uncharacterized protein OS=Gallus gallus OX=9031 GN=FAM3C PE=4 SV=1	CHICK	36
195	32.2	32.28	51.42	51.14	48.3	F1NVN5_CHICK	373	42125	Neuronal growth regulator 1 OS=Gallus gallus OX=9031 GN=NEGR1 PE=4 SV=2	CHICK	29
196	32.15	32.18	80.8	80.8	77.68	F1NI48_CHICK	1055	117426	Uncharacterized protein OS=Gallus gallus OX=9031 GN=RS1 PE=4 SV=2	CHICK	40
197	32.03	32.16	43.62	39.97	35.82	A0A3Q2UC01_CHICK	356	39909	Uncharacterized protein OS=Gallus gallus OX=9031 GN=BCHE PE=4 SV=1	CHICK	26
198	31.97	35.15	30.33	27.6	24.04	F1NGV0_CHICK	1140	126536	Uncharacterized protein OS=Gallus gallus OX=9031 GN=TMEM132D PE=4 SV=3	CHICK	26
199	31.91	31.95	42.97	30.54	27.97	E1C032_CHICK	213	24002	Uncharacterized protein OS=Gallus gallus OX=9031 GN=OLFML2B PE=4 SV=4	CHICK	30
200	31.87	31.94	46.64	44.83	42.83	Q8AWW2_CHICK	551	60862	Cadherin-7 OS=Gallus gallus OX=9031 PE=2 SV=1	CHICK	18
201	31.79	31.93	34.6	30.69	28.13	A0A1D5PFK3_CHICK	437	49663	Uncharacterized protein OS=Gallus gallus OX=9031 GN=DAG1 PE=4 SV=1	CHICK	28
202	31.67	31.7	57.89	56.8	52.85	F1ND76_CHICK	269	30066	Chordin-like protein 1 OS=Gallus gallus OX=9031 GN=CHRDL1 PE=4 SV=1	CHICK	21
203	31.52	31.61	39.69	27.62	25.33	A0A1D5PV91_CHICK	321	34961	Uncharacterized protein OS=Gallus gallus OX=9031 PE=4 SV=2	CHICK	24
204	31.49	31.54	47.19	45.22	44.94	CAB45_CHICK	912	100465	45 kDa calcium-binding protein OS=Gallus gallus OX=9031 GN=SDF4 PE=2 SV=2	CHICK	17
205	31.38	31.46	62.53	60.51	60.25	A4L9I7_CHICK	716	80900	Cone arrestin OS=Gallus gallus OX=9031 PE=2 SV=1	CHICK	20
206	31.37	31.46	51.69	45.92	44.14	Q5F3E6_CHICK	503	56520	Uncharacterized protein OS=Gallus gallus OX=9031 GN=RCJMB04_19g16 PE=2 SV=1	CHICK	23
207	31.23	31.36	54.67	50.11	47.15	A0A1D5P167_CHICK	439	48210	Folate gamma-glutamyl hydrolase OS=Gallus gallus OX=9031 GN=GGH PE=4 SV=1	CHICK	38
208	31.21	31.29	35.72	31.02	24.71	F1NIA0_CHICK	479	51453	Uncharacterized protein OS=Gallus gallus OX=9031 GN=MDGA2 PE=4 SV=4	CHICK	21
209	31.1	31.2	49.6	41.63	35.73	F1P1A5_CHICK	1250	139261	Uncharacterized protein OS=Gallus gallus OX=9031 GN=TKTL1 PE=4 SV=2	CHICK	20
210	31.09	31.27	66.67	62.79	60.72	A0A3Q2TRX4_CHICK	1306	147857	Uncharacterized protein OS=Gallus gallus OX=9031 GN=SPON2 PE=4 SV=1	CHICK	40
211	30.95	31.27	36.49	30.82	26.19	F1NQN1_CHICK	229	26340	Uncharacterized protein OS=Gallus gallus OX=9031 GN=PAM PE=4 SV=4	CHICK	23
212	30.89	31.03	39.86	39.86	39.86	A0A3Q2UCX7_CHICK	419	47143	Otospiralin OS=Gallus gallus OX=9031 PE=4 SV=1	CHICK	32
213	30.8	30.87	41.91	34.76	31.82	A0A3Q2UBM2_CHICK	801	89668	Uncharacterized protein OS=Gallus gallus OX=9031 GN=COL5A2 PE=4 SV=1	CHICK	62
214	30.76	33.17	45.03	39.32	31.56	A0A1D5P079_CHICK	735	84545	Procollagen-lysine,2-oxoglutarate 5-dioxygenase 2 OS=Gallus gallus OX=9031 PE=4 SV=1	CHICK	20
215	30.69	30.78	46.58	44.81	33.77	F1NLP7_CHICK	1714	177555	Antithrombin-III OS=Gallus gallus OX=9031 GN=SERPINC1 PE=3 SV=2	CHICK	17
216	30.65	30.81	31.61	20.93	17.83	F1P1G6_CHICK	311	33543	Cell migration inducing hyaluronidase 1 OS=Gallus gallus OX=9031 PE=4 SV=3	CHICK	18
217	30.48	30.67	76.88	76.3	76.3	A3FMM9_CHICK	395	44162	AlphaA-crystallin OS=Gallus gallus OX=9031 GN=CRYAA PE=2 SV=1	CHICK	45
218	30.45	30.55	36.83	36.83	36.83	A0A1L1RY04_CHICK	538	58411	ATP synthase subunit beta OS=Gallus gallus OX=9031 PE=4 SV=2	CHICK	19
219	30.28	30.37	53.4	50	45.39	AATC_CHICK	767	83020	Aspartate aminotransferase, cytoplasmic OS=Gallus gallus OX=9031 GN=GOT1 PE=1 SV=3	CHICK	17
220	30.26	30.32	31.5	27.09	22.47	A0A1D5PWN6_CHICK	459	53806	Collagen type VI alpha 1 chain OS=Gallus gallus OX=9031 PE=4 SV=2	CHICK	24
221	30.2	30.33	29.43	26.55	24.32	A0A3Q2UF62_CHICK	359	40656	Thrombospondin-2 OS=Gallus gallus OX=9031 GN=THBS2 PE=4 SV=1	CHICK	25
222	30.18	30.38	61.06	60.83	57.14	A0A1L1RYA2_CHICK	294	32724	Uncharacterized protein OS=Gallus gallus OX=9031 GN=QPCT PE=4 SV=2	CHICK	28
223	29.92	30.09	52.4	48.26	42.79	A0A1D5PHU2_CHICK	469	51970	Syntaxin-binding protein 1 OS=Gallus gallus OX=9031 GN=STXBP1 PE=3 SV=2	CHICK	19
224	29.7	29.79	44.36	41.25	31.41	F1DQG4_CHICK	641	68972	Complement component 7 OS=Gallus gallus OX=9031 GN=C7 PE=2 SV=1	CHICK	18
225	29.63	29.72	51.17	43.55	43.55	F1NW02_CHICK	1675	191611	Alpha-amylase OS=Gallus gallus OX=9031 GN=AMY1A PE=3 SV=3	CHICK	33
226	29.59	29.69	57.31	49.54	42.69	E1BV78_CHICK	314	35663	Uncharacterized protein OS=Gallus gallus OX=9031 GN=FGG PE=4 SV=2	CHICK	21
227	29.58	29.63	77.82	74.19	69.76	TPIS_CHICK	248	26620	Triosephosphate isomerase OS=Gallus gallus OX=9031 GN=TPI1 PE=1 SV=2	CHICK	20
228	29.57	29.64	42.84	39.29	37.11	F1NHD7_CHICK	343	38456	Uncharacterized protein OS=Gallus gallus OX=9031 GN=CHADL PE=4 SV=2	CHICK	21
229	29.46	29.61	21.36	17.14	14.35	F1NWA7_CHICK	532	59406	Uncharacterized protein OS=Gallus gallus OX=9031 GN=ADGRL3 PE=3 SV=4	CHICK	18
230	29.37	29.41	36.19	31.59	28.58	E1C393_CHICK	2861	309056	Uncharacterized protein OS=Gallus gallus OX=9031 GN=MEGF10 PE=4 SV=3	CHICK	30
231	29.31	29.37	54.35	52.23	49.26	A0A1L1RKJ5_CHICK	692	74273	Uncharacterized protein OS=Gallus gallus OX=9031 GN=CTSA PE=4 SV=1	CHICK	24
232	29.21	29.24	28.06	24.81	20.31	Q9W6E1_CHICK	1290	138878	Neurocan core protein OS=Gallus gallus OX=9031 PE=2 SV=1	CHICK	22
233	28.99	29.08	45.8	42.34	41.52	F1P192_CHICK	1053	115850	Leucine rich repeat, Ig-like and transmembrane domains 1 OS=Gallus gallus OX=9031 PE=4 SV=3	CHICK	43
234	28.82	28.9	28.69	21.52	21.52	F1NXI0_CHICK	536	60740	Uncharacterized protein OS=Gallus gallus OX=9031 GN=PCDH17 PE=4 SV=3	CHICK	22
235	28.78	28.87	69.95	69.47	64.18	A0A1D5P0U5_CHICK	416	48107	Uncharacterized protein OS=Gallus gallus OX=9031 GN=CALR PE=3 SV=3	CHICK	25
236	28.61	28.92	28.45	14.14	8.129	A0A1D5PJY1_CHICK	93	10260	Spectrin beta chain OS=Gallus gallus OX=9031 GN=SPTBN1 PE=3 SV=1	CHICK	16
237	28.57	28.61	53.28	45.7	38.11	F1NUL9_CHICK	842	95026	Fibrinogen beta chain OS=Gallus gallus OX=9031 PE=4 SV=3	CHICK	20
238	28.55	28.6	55.68	55.68	45.43	F1NAT8_CHICK	312	33030	Uncharacterized protein OS=Gallus gallus OX=9031 GN=CHAD PE=4 SV=2	CHICK	22
239	28.44	28.53	63.94	58.65	54.33	F1NPJ8_CHICK	419	47580	Glutathione peroxidase OS=Gallus gallus OX=9031 PE=3 SV=3	CHICK	28
240	28.37	28.45	79.22	70.98	64.31	F1P2P9_CHICK	255	29174	14-3-3 protein epsilon OS=Gallus gallus OX=9031 GN=YWHAE PE=3 SV=2	CHICK	15
241	28.35	28.45	89.3	88.84	88.84	CRBA1_CHICK	196	23004	Beta-crystallin A3 OS=Gallus gallus OX=9031 GN=CRYBA1 PE=2 SV=1	CHICK	40
242	28.29	32.83	89.44	87.32	87.32	HBA_CHICK	141	15695	Hemoglobin subunit alpha-A OS=Gallus gallus OX=9031 GN=HBAA PE=1 SV=2	CHICK	43
243	27.74	27.9	64.86	61.26	58.86	LDHB_CHICK	135	15063	L-lactate dehydrogenase B chain OS=Gallus gallus OX=9031 GN=LDHB PE=1 SV=3	CHICK	25
244	27.5	27.81	78.99	77.31	77.31	CRBB1_CHICK	211	24450	Beta-crystallin B1 OS=Gallus gallus OX=9031 GN=CRYBB1 PE=2 SV=1	CHICK	24
245	27.42	27.5	67.3	61.22	56.65	A0A1D5PVT6_CHICK	337	37539	Uncharacterized protein OS=Gallus gallus OX=9031 PE=4 SV=2	CHICK	25
246	27.36	33.28	59.21	52.24	41.89	CO1A2_CHICK	677	63796	Collagen alpha-2(I) chain OS=Gallus gallus OX=9031 GN=COL1A2 PE=1 SV=3	CHICK	72
247	27.3	27.33	27.44	20.24	18.76	A0A3Q2UI51_CHICK	152	16485	Uncharacterized protein OS=Gallus gallus OX=9031 GN=SEMA6D PE=4 SV=1	CHICK	18
248	27.28	27.36	45.86	32.72	27.6	A0A1D5PFI4_CHICK	896	97710	Uncharacterized protein OS=Gallus gallus OX=9031 GN=NELL1 PE=4 SV=2	CHICK	20
249	27.09	33.54	73.3	71.84	71.84	Q90802_CHICK	206	20793	Type II collagen (Fragment) OS=Gallus gallus OX=9031 PE=2 SV=1	CHICK	106
250	27.04	27.1	33.04	30	27.97	Q5F3N3_CHICK	690	77326	Uncharacterized protein OS=Gallus gallus OX=9031 GN=RCJMB04_11h6 PE=2 SV=1	CHICK	16
251	27.02	27.09	49.41	44.24	40.24	E1C7T1_CHICK	374	42030	Uncharacterized protein OS=Gallus gallus OX=9031 GN=SPIA1 PE=3 SV=1	CHICK	18
252	26.88	27.01	51.65	47.8	45.88	F1NRM4_CHICK	399	45346	Uncharacterized protein OS=Gallus gallus OX=9031 GN=CTBS PE=3 SV=3	CHICK	22
253	26.87	26.92	46.36	40.98	37.82	A0A3Q2U560_CHICK	119	13271	Podocan OS=Gallus gallus OX=9031 PE=4 SV=1	CHICK	22
254	26.78	26.86	47.72	34.32	33.78	A0A1D5PBV9_CHICK	655	73962	Glutamine synthetase OS=Gallus gallus OX=9031 GN=GLUL PE=3 SV=1	CHICK	23
255	26.57	26.7	29.98	23.64	19.29	A0A1D5PTL0_CHICK	814	92676	Uncharacterized protein OS=Gallus gallus OX=9031 GN=CILP PE=4 SV=2	CHICK	18
256	26.5	26.59	18.82	13.96	12.59	A0A3Q2U471_CHICK	101	10324	Roundabout guidance receptor 1 OS=Gallus gallus OX=9031 PE=4 SV=1	CHICK	18
257	26.43	26.48	24.98	17.96	17.31	F6V7J1_CHICK	349	39415	Uncharacterized protein OS=Gallus gallus OX=9031 GN=PCDH1 PE=4 SV=3	CHICK	19
258	26.3	26.42	24.98	19	16.78	F1NBR1_CHICK	224	25076	Aminopeptidase OS=Gallus gallus OX=9031 GN=TRHDE PE=3 SV=4	CHICK	17
259	26.29	26.3	37.28	33.33	29.7	A0A1D5P4L6_CHICK	633	71558	Uncharacterized protein OS=Gallus gallus OX=9031 PE=4 SV=2	CHICK	17
260	26.17	26.26	53.53	44.65	33.94	Q5F3I1_CHICK	439	50242	Uncharacterized protein OS=Gallus gallus OX=9031 GN=FGL2 PE=2 SV=1	CHICK	28
261	26.07	26.15	84.08	70.65	67.66	Q9DDD4_CHICK	201	22173	Tetranectin OS=Gallus gallus OX=9031 GN=CLEC3B PE=2 SV=1	CHICK	22
262	25.68	25.71	77.73	77.25	77.25	CRBB3_CHICK	192	21106	Beta-crystallin B3 OS=Gallus gallus OX=9031 GN=CRYBB3 PE=2 SV=3	CHICK	21
263	25.67	25.71	37.8	36.12	32.66	D3WGL4_CHICK	491	54832	Neuroligin 4 isoform A2 OS=Gallus gallus OX=9031 GN=NLGN4 PE=2 SV=1	CHICK	20
264	25.61	25.64	60.5	50.7	48.18	A0A1L1RX77_CHICK	342	39209	Decorin OS=Gallus gallus OX=9031 GN=DCN PE=3 SV=2	CHICK	28
265	25.57	25.6	25.14	22.68	21.55	E1C486_CHICK	305	33853	Uncharacterized protein OS=Gallus gallus OX=9031 GN=PLXDC2 PE=4 SV=2	CHICK	15
266	25.48	25.58	30.87	24.04	20.49	A0A1D5PXL4_CHICK	680	74477	Hypoxia up-regulated protein 1 OS=Gallus gallus OX=9031 GN=HYOU1 PE=4 SV=1	CHICK	19
267	25.41	25.43	37.27	35.85	32.79	A0A1D5PEU7_CHICK	275	30117	Uncharacterized protein OS=Gallus gallus OX=9031 GN=VNN1 PE=4 SV=2	CHICK	14
268	25.32	25.35	48.55	47.69	42.77	F1NIV5_CHICK	257	28023	Uncharacterized protein OS=Gallus gallus OX=9031 GN=NTM PE=4 SV=4	CHICK	24
269	25.23	25.29	54.6	50.75	46.68	A0A1D5PSR5_CHICK	378	43264	HtrA serine peptidase 1 OS=Gallus gallus OX=9031 PE=4 SV=2	CHICK	17
270	24.98	25.14	32.28	24.13	20.51	Q6IVU8_CHICK	858	97132	Xylosyltransferase II OS=Gallus gallus OX=9031 GN=XYLT2 PE=2 SV=1	CHICK	16
271	24.96	25.01	54.6	47.16	47.16	A0A3Q3AAE2_CHICK	863	95502	Lysyl oxidase like 1 OS=Gallus gallus OX=9031 PE=4 SV=1	CHICK	22
272	24.84	24.91	38.84	36.95	30.82	F1NIZ9_CHICK	460	53215	Uncharacterized protein OS=Gallus gallus OX=9031 GN=SEMA7A PE=3 SV=2	CHICK	21
273	24.74	24.78	39.09	36.91	33.82	F1P150_CHICK	225	24908	Glypican-1 OS=Gallus gallus OX=9031 GN=GPC1 PE=2 SV=2	CHICK	16
274	24.6	24.73	15.21	11.81	10.17	A0A3Q2TW45_CHICK	164	18562	Uncharacterized protein OS=Gallus gallus OX=9031 GN=PLXNB3 PE=4 SV=1	CHICK	19
275	24.54	28.1	29.3	23.03	11.1	A0A1D5P4L2_CHICK	1802	196107	Uncharacterized protein OS=Gallus gallus OX=9031 GN=LAMB2 PE=4 SV=1	CHICK	18
276	24.47	25.55	32.53	24.81	23.29	CADH6_CHICK	260	29008	Cadherin-6 OS=Gallus gallus OX=9031 GN=CDH6 PE=2 SV=1	CHICK	31
277	24.44	24.45	52	42	39.71	O02869_CHICK	453	51636	ChLAMP, g11-isoform OS=Gallus gallus OX=9031 GN=LSAMP PE=2 SV=1	CHICK	14
278	24.38	24.43	35.08	26.87	22.35	R4GGG3_CHICK	841	92950	Uncharacterized protein OS=Gallus gallus OX=9031 GN=SEMA4G PE=3 SV=2	CHICK	16
279	24.18	24.23	27.74	21.94	20.32	A0A1D5P2Y5_CHICK	930	104529	Uncharacterized protein OS=Gallus gallus OX=9031 PE=3 SV=2	CHICK	18
280	23.93	24.03	37.99	36.56	35.13	F1NTQ2_CHICK	950	105253	Beta-hexosaminidase OS=Gallus gallus OX=9031 GN=HEXB PE=3 SV=3	CHICK	15
281	23.88	23.96	18.2	15.52	14.66	E1C1C2_CHICK	444	49660	Semaphorin-6A isoform4 OS=Gallus gallus OX=9031 GN=SEMA6A PE=2 SV=2	CHICK	15
282	23.83	23.84	43.73	43.44	38.19	LUM_CHICK	452	49622	Lumican OS=Gallus gallus OX=9031 GN=LUM PE=1 SV=1	CHICK	19
283	23.72	23.77	38.65	36.03	34.06	A0A3Q2TVA9_CHICK	501	55612	Complement factor D OS=Gallus gallus OX=9031 PE=4 SV=1	CHICK	17
284	23.72	23.74	52.77	50.49	50.49	O42397_CHICK	296	33155	Crescent OS=Gallus gallus OX=9031 PE=2 SV=1	CHICK	18
285	23.7	23.8	19.56	15.53	13.95	A0A1D5PI04_CHICK	955	106051	Uncharacterized protein OS=Gallus gallus OX=9031 GN=SLIT2 PE=4 SV=2	CHICK	16
286	23.66	31.31	46.46	39.38	38.35	E1C8N1_CHICK	624	70806	Uncharacterized protein OS=Gallus gallus OX=9031 GN=COMP PE=4 SV=2	CHICK	34
287	23.33	23.37	56.88	52.04	46.47	R4GHZ6_CHICK	311	35279	Calretinin OS=Gallus gallus OX=9031 GN=CALB2 PE=4 SV=2	CHICK	17
288	23.24	23.34	64.91	60.65	60.15	F1NHT5_CHICK	670	72970	Uncharacterized protein OS=Gallus gallus OX=9031 GN=FETUB PE=4 SV=2	CHICK	28
289	23.16	35.61	60.63	56.43	54.59	KCRM_CHICK	196	22172	Creatine kinase M-type OS=Gallus gallus OX=9031 GN=CKM PE=2 SV=1	CHICK	27
290	23.14	23.2	31.01	24.86	18.85	A4ZZA2_CHICK	282	31174	Leucine-rich repeat neuronal 1 OS=Gallus gallus OX=9031 GN=Lrrn1 PE=2 SV=1	CHICK	14
291	23.05	23.1	29.06	18.3	14.27	I6ZIP5_CHICK	315	36178	Aminopeptidase OS=Gallus gallus OX=9031 PE=2 SV=1	CHICK	12
292	22.99	25.3	54.52	51.78	48.77	F1NW71_CHICK	1306	145713	SPARC (osteonectin), cwcv and kazal like domains proteoglycan 1 OS=Gallus gallus OX=9031 PE=4 SV=4	CHICK	18
293	22.98	27.65	16.4	13.75	9.73	A0A1D5PFX7_CHICK	245	26040	Uncharacterized protein OS=Gallus gallus OX=9031 GN=PTPRD PE=4 SV=2	CHICK	14
294	22.93	22.97	60.73	60.27	60.27	A0A1D5P470_CHICK	219	25449	Glutathione S-transferase OS=Gallus gallus OX=9031 PE=3 SV=2	CHICK	20
295	22.82	22.86	58.07	56.83	44.72	F1NYP8_CHICK	1893	210311	Uncharacterized protein OS=Gallus gallus OX=9031 PE=4 SV=5	CHICK	22
296	22.81	22.85	20.48	15.21	13.84	F1NA27_CHICK	776	82607	Receptor-type tyrosine-protein phosphatase gamma OS=Gallus gallus OX=9031 GN=PTPRG PE=4 SV=4	CHICK	21
297	22.78	22.87	53.12	51.04	46.59	E1BVT3_CHICK	359	37996	Malate dehydrogenase OS=Gallus gallus OX=9031 GN=MDH2 PE=3 SV=3	CHICK	12
298	22.65	22.74	43.91	38.21	27.43	F1N9D0_CHICK	718	77267	alpha-1,2-Mannosidase OS=Gallus gallus OX=9031 GN=MAN1A1 PE=3 SV=3	CHICK	16
299	22.62	22.64	46.51	34.62	32.84	A0A1L1S0I3_CHICK	232	25423	Uncharacterized protein OS=Gallus gallus OX=9031 GN=CHGB PE=4 SV=2	CHICK	21
300	22.61	22.66	51.58	47.52	46.85	E1C1G8_CHICK	434	48422	Uncharacterized protein OS=Gallus gallus OX=9031 GN=FBLN5 PE=4 SV=1	CHICK	20
301	22.53	22.63	29.67	27.11	27.11	D6PZR1_CHICK	490	52479	PRNP OS=Gallus gallus OX=9031 PE=3 SV=1	CHICK	21
302	22.41	22.51	51.3	40.19	34.28	F1P180_CHICK	607	66459	Aspartate aminotransferase OS=Gallus gallus OX=9031 GN=GOT2 PE=4 SV=3	CHICK	12
303	22.36	22.48	27.69	23.41	20.05	A0A3Q3ACG0_CHICK	576	63659	Cadherin-4 OS=Gallus gallus OX=9031 GN=CDH4 PE=4 SV=1	CHICK	16
304	22.22	25.47	20.91	15.24	9.011	A0A1D5PP29_CHICK	667	74875	Uncharacterized protein OS=Gallus gallus OX=9031 PE=4 SV=3	CHICK	18
305	22.19	22.4	31.4	25.82	18.76	MDGA1_CHICK	334	36543	MAM domain-containing glycosylphosphatidylinositol anchor protein 1 OS=Gallus gallus OX=9031 GN=MDGA1 PE=1 SV=1	CHICK	11
306	22.14	22.21	59.06	59.06	59.06	A0A3Q3AUX4_CHICK	962	104740	Uncharacterized protein OS=Gallus gallus OX=9031 GN=NRN1L PE=4 SV=1	CHICK	29
307	22.05	22.24	45.61	34.66	27.2	Q2UZR2_CHICK	603	66592	Phosphoglucomutase 1 OS=Gallus gallus OX=9031 PE=2 SV=1	CHICK	14
308	21.9	22.05	14.29	10.2	7.533	SDK2_CHICK	2177	239152	Protein sidekick-2 OS=Gallus gallus OX=9031 GN=SDK2 PE=1 SV=2	CHICK	13
309	21.72	21.97	33.3	21.9	18.47	ACTN4_CHICK	2081	224980	Alpha-actinin-4 OS=Gallus gallus OX=9031 GN=ACTN4 PE=1 SV=1	CHICK	14
310	21.67	21.71	34.44	32.68	29.96	F1NAR5_CHICK	361	40668	Uncharacterized protein OS=Gallus gallus OX=9031 GN=SERPINF2 PE=3 SV=3	CHICK	14
311	21.62	21.67	36.36	32.49	30.98	R4GM71_CHICK	594	66449	Lecithin-cholesterol acyltransferase OS=Gallus gallus OX=9031 PE=4 SV=3	CHICK	24
312	21.53	21.72	29.16	27.09	19.91	F1NGB8_CHICK	575	63514	Uncharacterized protein OS=Gallus gallus OX=9031 GN=EXTL3 PE=3 SV=2	CHICK	13
313	21.5	21.58	14.26	7.696	6.52	A0A1I7Q400_CHICK	2040	223698	Down syndrome cell adhesion molecule-like protein 1 homolog OS=Gallus gallus OX=9031 GN=DSCAML1 PE=4 SV=1	CHICK	13
314	21.42	21.47	55.18	45.08	43.52	A0A2H4Y833_CHICK	490	54366	OVA (Fragment) OS=Gallus gallus OX=9031 GN=OVA PE=2 SV=1	CHICK	18
315	21.41	21.45	68.23	65.1	56.25	VISI_CHICK	192	22521	Visinin OS=Gallus gallus OX=9031 PE=2 SV=5	CHICK	11
316	21.18	21.22	59.35	59.35	59.35	A0A3Q2UEG8_CHICK	354	40174	Uncharacterized protein OS=Gallus gallus OX=9031 PE=4 SV=1	CHICK	15
317	21.08	21.15	38.67	34.17	30.04	A0A1D5NTR9_CHICK	556	63087	FAM20C, golgi associated secretory pathway kinase OS=Gallus gallus OX=9031 PE=4 SV=3	CHICK	11
318	21.04	21.08	25.23	18.98	17.21	F1NDT3_CHICK	3687	401730	Uncharacterized protein OS=Gallus gallus OX=9031 GN=NCAM2 PE=4 SV=4	CHICK	13
319	20.95	21	38.02	29.31	27.14	A0A3Q2UDY0_CHICK	906	100873	CD166 antigen OS=Gallus gallus OX=9031 GN=ALCAM PE=4 SV=1	CHICK	19
320	20.87	20.93	38.03	30.26	23.95	F1NZX2_CHICK	3686	405464	Uncharacterized protein OS=Gallus gallus OX=9031 PE=3 SV=4	CHICK	12
321	20.84	20.86	70.69	65.52	65.52	CRYAB_CHICK	3562	388083	Alpha-crystallin B chain OS=Gallus gallus OX=9031 GN=CRYAB PE=2 SV=2	CHICK	18
322	20.82	20.85	43.14	40.2	38.48	F1NLP1_CHICK	453	51710	Uncharacterized protein OS=Gallus gallus OX=9031 GN=CANT1 PE=4 SV=3	CHICK	12
323	20.74	20.76	46.59	42.23	39.78	F1ND25_CHICK	456	52425	Uncharacterized protein OS=Gallus gallus OX=9031 GN=C1QTNF4 PE=4 SV=3	CHICK	16
324	20.69	20.77	22.64	19	15.73	F1NYN7_CHICK	322	36860	Contactin-5 OS=Gallus gallus OX=9031 GN=CNTN5 PE=4 SV=2	CHICK	14
325	20.66	20.7	75.48	75	74.52	F1NWI7_CHICK	1196	132319	Uncharacterized protein OS=Gallus gallus OX=9031 GN=SCG5 PE=4 SV=2	CHICK	20
326	20.57	20.59	37.81	32.25	30.13	E1C3J7_CHICK	376	43043	Uncharacterized protein OS=Gallus gallus OX=9031 GN=BTD PE=4 SV=2	CHICK	18
327	20.53	20.64	29.26	22.29	18.44	R4GLV8_CHICK	933	100478	Uncharacterized protein OS=Gallus gallus OX=9031 GN=PCDHGA2 PE=4 SV=3	CHICK	14
328	20.51	20.57	35.11	19.45	16.84	F1NC26_CHICK	62	7126	Uncharacterized protein OS=Gallus gallus OX=9031 GN=HSPA4L PE=3 SV=3	CHICK	11
329	20.5	20.6	24.58	17.55	16.87	F1NBF1_CHICK	953	104757	Mannosidase beta OS=Gallus gallus OX=9031 PE=4 SV=3	CHICK	14
330	20.49	20.61	17.47	14.81	14.01	A0A1L1RQS4_CHICK	223	24308	Uncharacterized protein OS=Gallus gallus OX=9031 PE=4 SV=2	CHICK	19
331	20.46	20.51	47.79	38.32	35.37	FA10_CHICK	132	14927	Coagulation factor X OS=Gallus gallus OX=9031 GN=F10 PE=1 SV=1	CHICK	12
332	20.44	20.52	66.52	66.52	57.14	F1NBV0_CHICK	617	68373	Peroxiredoxin-6 OS=Gallus gallus OX=9031 GN=PRDX6 PE=4 SV=1	CHICK	14
333	20.38	20.4	65.33	60.3	59.8	PRDX1_CHICK	109	11726	Peroxiredoxin-1 OS=Gallus gallus OX=9031 GN=PRDX1 PE=1 SV=1	CHICK	13
334	20.35	20.4	49.78	45.67	42.21	Q5ZKM2_CHICK	462	50139	Elongation factor 1-alpha OS=Gallus gallus OX=9031 GN=RCJMB04_10b5 PE=2 SV=1	CHICK	16
335	20.29	20.31	65.35	64.96	53.54	F1NHM9_CHICK	254	28898	Phosphoglycerate mutase OS=Gallus gallus OX=9031 GN=PGAM1 PE=3 SV=3	CHICK	16
336	20.24	21.7	32.45	30.56	27.4	A0A1D5P6T7_CHICK	792	87587	Cadherin-11 OS=Gallus gallus OX=9031 GN=CDH11 PE=4 SV=1	CHICK	22
337	20.22	20.3	23.28	21.63	19.97	A0A1D5NYM1_CHICK	786	86215	ATP-dependent 6-phosphofructokinase OS=Gallus gallus OX=9031 GN=PFKP PE=3 SV=1	CHICK	14
338	20.07	20.2	15.37	8.737	6.267	E1BUD4_CHICK	359	41002	Sortilin-related receptor OS=Gallus gallus OX=9031 GN=SORL1 PE=4 SV=3	CHICK	12
339	20.05	20.05	68.57	61.63	61.63	A0A1D5PTS6_CHICK	578	65623	Protein-L-isoaspartate O-methyltransferase OS=Gallus gallus OX=9031 GN=PCMT1L PE=3 SV=2	CHICK	12
340	20.01	20.05	57.84	57.84	57.84	A0A1D5PNX5_CHICK	1063	113726	Uncharacterized protein OS=Gallus gallus OX=9031 PE=4 SV=2	CHICK	19
341	19.91	19.94	38.92	36.45	36.45	Q8JIG5_CHICK	203	22321	Alpha-1-acid glycoprotein OS=Gallus gallus OX=9031 GN=ogchi PE=2 SV=1	CHICK	22
342	19.88	20.18	39.76	34.56	28.59	A0A3Q2U9V6_CHICK	348	36449	Uncharacterized protein OS=Gallus gallus OX=9031 GN=GALNT7 PE=4 SV=1	CHICK	21
344	19.72	19.81	37.47	34.89	29.74	E1C453_CHICK	179	19751	Heterogeneous nuclear ribonucleoprotein K OS=Gallus gallus OX=9031 GN=HNRNPK PE=4 SV=3	CHICK	12
343	19.72	19.84	54.98	42.6	40.48	F1NT57_CHICK	870	98140	Uncharacterized protein OS=Gallus gallus OX=9031 GN=AKR1B10L1 PE=4 SV=2	CHICK	12
345	19.64	19.69	52.59	49.33	41.78	Q90800_CHICK	675	63069	Collagen-alpha-3 type IX OS=Gallus gallus OX=9031 PE=2 SV=1	CHICK	88
346	19.58	27.15	55.64	53.72	43.88	F1NXR0_CHICK	644	73107	Uncharacterized protein OS=Gallus gallus OX=9031 GN=CKMT1A PE=3 SV=4	CHICK	20
347	19.27	19.37	21.27	17.29	15.02	E1BYQ4_CHICK	1360	150773	Uncharacterized protein OS=Gallus gallus OX=9031 GN=NDST2 PE=4 SV=3	CHICK	10
348	19.16	19.24	44.32	42.7	35.95	A0A1L1RUX2_CHICK	419	46125	Eukaryotic initiation factor 4A-II OS=Gallus gallus OX=9031 GN=EIF4A2 PE=3 SV=2	CHICK	12
349	19.1	19.14	35.75	30.44	30.44	A0A1D5NYY8_CHICK	565	62122	Dipeptidyl peptidase 7 OS=Gallus gallus OX=9031 PE=4 SV=2	CHICK	17
351	19.06	19.15	27.47	24.4	22.7	A0A3Q2UAZ7_CHICK	567	64417	Uncharacterized protein OS=Gallus gallus OX=9031 PE=4 SV=1	CHICK	10
350	19.06	19.54	48.1	39.87	37.66	E1C1U1_CHICK	365	39223	Uncharacterized protein OS=Gallus gallus OX=9031 GN=RLBP1 PE=4 SV=1	CHICK	21
352	19.01	19.2	41.79	32.3	28.1	F1NEF2_CHICK	741	84413	T-complex protein 1 subunit theta OS=Gallus gallus OX=9031 GN=CCT8 PE=3 SV=3	CHICK	12
353	19.01	19.05	26.96	21.04	19.3	Q659W9_CHICK	575	66348	Alpha-(1,6)-fucosyltransferase OS=Gallus gallus OX=9031 GN=fut8 PE=2 SV=1	CHICK	11
354	18.99	19.04	26.66	23.88	20.03	A0A3Q3AKL9_CHICK	286	31784	Transmembrane protein 132A OS=Gallus gallus OX=9031 PE=4 SV=1	CHICK	11
355	18.91	18.97	24.44	24.44	16.85	F1P5T8_CHICK	712	78381	Cadherin-13 OS=Gallus gallus OX=9031 GN=CDH13 PE=4 SV=3	CHICK	15
356	18.81	18.87	31.05	25.88	20.15	F1P201_CHICK	2432	262133	Uncharacterized protein OS=Gallus gallus OX=9031 GN=VCAM1 PE=4 SV=2	CHICK	15
357	18.77	18.87	19.51	13.25	11.52	F1NP60_CHICK	499	54790	Mannose receptor C type 2 OS=Gallus gallus OX=9031 PE=4 SV=4	CHICK	12
358	18.73	18.8	45.77	39.2	39.2	F1NUU6_CHICK	1208	136076	Uncharacterized protein OS=Gallus gallus OX=9031 GN=ENPP6 PE=4 SV=3	CHICK	24
359	18.64	18.85	12.26	6.493	3.058	F1NX10_CHICK	1446	161697	Uncharacterized protein OS=Gallus gallus OX=9031 GN=FRAS1 PE=4 SV=3	CHICK	10
360	18.63	18.74	32.09	26.09	26.09	A0A1D5PVG8_CHICK	511	54065	Uncharacterized protein OS=Gallus gallus OX=9031 GN=PRCP PE=4 SV=1	CHICK	11
361	18.38	18.49	23.26	13.16	13.16	A0A1D5PBI7_CHICK	264	29419	Chordin OS=Gallus gallus OX=9031 PE=4 SV=2	CHICK	12
362	18.37	18.41	48.21	32.4	32.14	OLFL3_CHICK	97	10707	Olfactomedin-like protein 3 OS=Gallus gallus OX=9031 GN=OLFML3 PE=2 SV=1	CHICK	12
363	18.32	18.36	55.7	49.51	43.32	A0A1L1RQ37_CHICK	553	62130	Secreted frizzled-related protein 1 OS=Gallus gallus OX=9031 GN=SFRP1 PE=4 SV=1	CHICK	14
364	18.23	18.26	82.58	75.76	70.45	FABP7_CHICK	615	70680	Fatty acid-binding protein, brain OS=Gallus gallus OX=9031 GN=FABP7 PE=2 SV=2	CHICK	17
366	18.21	18.23	43.93	29.39	29.39	A0A3Q3AII8_CHICK	811	69737	Uncharacterized protein OS=Gallus gallus OX=9031 PE=4 SV=1	CHICK	14
365	18.21	19.31	61.36	61.36	60	GSTM2_CHICK	219	22044	Glutathione S-transferase 2 OS=Gallus gallus OX=9031 GN=GSTM2 PE=1 SV=4	CHICK	13
367	18.09	18.2	19.09	15.63	8.783	F1NX21_CHICK	3065	333515	Uncharacterized protein OS=Gallus gallus OX=9031 GN=CD109 PE=4 SV=2	CHICK	9
368	18.05	18.05	51.12	50.22	50.22	Q9W6J2_CHICK	223	25440	Glutathione S-transferase class-alpha OS=Gallus gallus OX=9031 GN=GSTA4L PE=2 SV=1	CHICK	13
369	18.03	18.17	34.48	27.62	22.78	A0A1D5P2Z6_CHICK	496	55613	Uncharacterized protein OS=Gallus gallus OX=9031 GN=PKDCCA PE=4 SV=3	CHICK	11
370	17.99	18.08	31.88	29.69	22.27	E1BUB7_CHICK	2186	243765	Uncharacterized protein OS=Gallus gallus OX=9031 GN=OLFM3 PE=4 SV=3	CHICK	11
371	17.98	18.01	47.31	43.41	41.32	MDHC_CHICK	115	12484	Malate dehydrogenase, cytoplasmic OS=Gallus gallus OX=9031 GN=MDH1 PE=2 SV=1	CHICK	11
373	17.94	18.05	31.64	24.63	22.69	F1NHW7_CHICK	538	60636	Uncharacterized protein OS=Gallus gallus OX=9031 GN=CRTAC1 PE=4 SV=2	CHICK	13
372	17.94	21.17	66.33	59.18	59.18	RET4_CHICK	196	22515	Retinol-binding protein 4 OS=Gallus gallus OX=9031 GN=RBP4 PE=1 SV=1	CHICK	19
374	17.9	17.97	41.32	35.26	35.26	A0A3Q2TS11_CHICK	381	43075	Uncharacterized protein OS=Gallus gallus OX=9031 GN=XXYLT1 PE=4 SV=1	CHICK	12
375	17.89	17.92	65.63	65.63	61.25	F1P4F3_CHICK	1898	205264	Lymphocyte antigen 86 OS=Gallus gallus OX=9031 PE=4 SV=1	CHICK	13
376	17.84	17.88	41.76	41.54	37.47	A0A3Q3B2L3_CHICK	467	51945	Uncharacterized protein OS=Gallus gallus OX=9031 PE=4 SV=1	CHICK	12
377	17.76	17.83	43.13	30.02	26.43	O73840_CHICK	1344	137402	Heparin cofactor II (Fragment) OS=Gallus gallus OX=9031 PE=2 SV=1	CHICK	14
378	17.68	21.78	53.88	48.98	48.98	1433Z_CHICK	245	27775	14-3-3 protein zeta OS=Gallus gallus OX=9031 GN=YWHAZ PE=2 SV=1	CHICK	15
379	17.62	17.66	7.085	6.146	5.676	A0A1D5PQY0_CHICK	1487	163950	Protein-tyrosine-phosphatase OS=Gallus gallus OX=9031 GN=PTPRZ1 PE=4 SV=1	CHICK	17
381	17.51	17.57	39.55	36.44	33.33	A0A1D5PZ45_CHICK	932	100200	Uncharacterized protein OS=Gallus gallus OX=9031 GN=GNAT2 PE=4 SV=1	CHICK	9
380	17.51	17.57	66.39	66.39	66.39	B2MG_CHICK	948	106768	Beta-2-microglobulin OS=Gallus gallus OX=9031 GN=B2M PE=1 SV=3	CHICK	22
382	17.47	17.65	27.46	22.32	18.05	A0A1L1RW02_CHICK	423	46038	Neuropilin OS=Gallus gallus OX=9031 GN=NRP1 PE=3 SV=1	CHICK	12
383	17.47	17.53	40.71	26.58	21	A0A1L1RY35_CHICK	483	52596	ATP synthase subunit alpha OS=Gallus gallus OX=9031 GN=ATP5A1Z PE=3 SV=2	CHICK	9
384	17.32	17.39	25.8	24.03	22.08	E1BXW4_CHICK	618	64120	Leucine rich repeat, Ig-like and transmembrane domains 2 OS=Gallus gallus OX=9031 PE=4 SV=4	CHICK	10
385	17.3	17.34	34.1	28.83	28.6	A0A1D5PFQ0_CHICK	148	16421	Uncharacterized protein OS=Gallus gallus OX=9031 GN=NTNG1 PE=4 SV=2	CHICK	12
386	17.29	17.36	43.48	35.27	30.43	F1P4H4_CHICK	192	21671	Uncharacterized protein OS=Gallus gallus OX=9031 GN=TXNDC5 PE=3 SV=1	CHICK	10
387	17.24	17.28	30.86	27.84	27.84	E1C958_CHICK	355	41297	Uncharacterized protein OS=Gallus gallus OX=9031 GN=LGMN PE=4 SV=1	CHICK	10
388	17.22	17.29	40.57	36.4	26.97	A0A1D5P1Z5_CHICK	456	49223	HtrA serine peptidase 3 OS=Gallus gallus OX=9031 PE=4 SV=2	CHICK	10
389	17.22	17.28	25.75	24.44	21.24	F1NWG2_CHICK	461	51551	Uncharacterized protein OS=Gallus gallus OX=9031 GN=CTSC PE=3 SV=2	CHICK	10
390	17.2	18.67	21.67	18.49	15.21	A0A1I7Q3Z3_CHICK	1006	111558	Ephrin type-A receptor 4 OS=Gallus gallus OX=9031 GN=EPHA4 PE=3 SV=1	CHICK	11
391	17.2	17.25	55.08	49.84	42.95	E1C4M3_CHICK	536	58054	Uncharacterized protein OS=Gallus gallus OX=9031 GN=CTSZ PE=3 SV=1	CHICK	12
392	17.15	17.18	32.88	29.89	29.89	A0A1D5P7V6_CHICK	368	41977	Uncharacterized protein OS=Gallus gallus OX=9031 GN=GDF11 PE=3 SV=2	CHICK	11
393	17.06	17.14	12.53	12.04	12.04	A0A1D5PLR9_CHICK	467	52057	Uncharacterized protein OS=Gallus gallus OX=9031 GN=PTPRK PE=4 SV=2	CHICK	13
395	16.85	16.93	31.15	26.56	22.75	A0A3Q2UB37_CHICK	154	17507	Malic enzyme 1 OS=Gallus gallus OX=9031 PE=4 SV=1	CHICK	9
394	16.85	16.93	36.31	23.43	21.29	Q5ZJL1_CHICK	559	64073	Polypeptide N-acetylgalactosaminyltransferase OS=Gallus gallus OX=9031 GN=GALNT1 PE=2 SV=1	CHICK	11
396	16.8	16.83	58.99	58.99	55.62	A0A1D5NW85_CHICK	178	20187	Extracellular fatty acid-binding protein OS=Gallus gallus OX=9031 GN=EXFABP PE=3 SV=1	CHICK	11
398	16.78	16.85	25.81	18.04	17.2	A0A1L1RP59_CHICK	366	38789	Uncharacterized protein OS=Gallus gallus OX=9031 GN=SEMA6C PE=3 SV=2	CHICK	10
397	16.78	16.88	33.65	28.71	25.18	F1NJF8_CHICK	467	51057	Alpha-galactosidase OS=Gallus gallus OX=9031 GN=NAGA PE=3 SV=2	CHICK	12
399	16.78	16.81	29.2	27.43	27.43	F1NZF1_CHICK	692	77557	Uncharacterized protein OS=Gallus gallus OX=9031 GN=CLN5 PE=4 SV=3	CHICK	10
401	16.74	16.86	31.6	25.77	21.88	F1NBW2_CHICK	148	16809	V-type proton ATPase catalytic subunit A OS=Gallus gallus OX=9031 GN=ATP6V1A PE=3 SV=1	CHICK	13
400	16.74	16.93	25	25	23.66	F1NF64_CHICK	385	40576	Uncharacterized protein OS=Gallus gallus OX=9031 GN=CFI PE=3 SV=3	CHICK	12
402	16.73	16.84	52.66	45.14	38.24	A0A1D5PVS5_CHICK	263	29459	5'-nucleotidase OS=Gallus gallus OX=9031 GN=NT5C3A PE=3 SV=1	CHICK	11
403	16.72	19.69	21.43	20.43	19.42	R9PXP7_CHICK	798	89157	Cadherin-20 OS=Gallus gallus OX=9031 GN=CDH20 PE=4 SV=2	CHICK	13
404	16.68	16.8	55.02	55.02	55.02	F1ND88_CHICK	464	51347	Uncharacterized protein OS=Gallus gallus OX=9031 GN=IGFBP5 PE=4 SV=3	CHICK	16
405	16.59	16.71	31.06	25.16	19.88	A0A3Q2TYP3_CHICK	1453	160319	Uncharacterized protein OS=Gallus gallus OX=9031 GN=PCSK2 PE=4 SV=1	CHICK	11
406	16.56	16.61	45.86	45.86	43.65	A0A3Q2UF48_CHICK	1213	135529	Uncharacterized protein OS=Gallus gallus OX=9031 PE=4 SV=1	CHICK	11
407	16.53	16.55	23.6	23.6	22.15	F1NRZ3_CHICK	917	101357	Uncharacterized protein OS=Gallus gallus OX=9031 GN=RTN4R PE=4 SV=2	CHICK	9
408	16.47	16.53	40.72	28.36	23.67	A0A1D5PHZ5_CHICK	1513	167681	Uncharacterized protein OS=Gallus gallus OX=9031 GN=CPQ PE=4 SV=2	CHICK	12
409	16.43	16.98	15.22	11.67	10.13	A0A3Q2UEE4_CHICK	155	16869	Uncharacterized protein OS=Gallus gallus OX=9031 GN=PTPRT PE=4 SV=1	CHICK	12
410	16.38	16.48	21.64	14.74	13.91	Q90998_CHICK	841	93313	Transforming growth factor-beta type III receptor OS=Gallus gallus OX=9031 GN=TGFBR3 PE=2 SV=1	CHICK	9
412	16.34	20.45	60	52.24	50.2	1433T_CHICK	245	27782	14-3-3 protein theta OS=Gallus gallus OX=9031 GN=YWHAQ PE=1 SV=1	CHICK	12
411	16.34	22.42	35.14	23.99	22.3	Q90796_CHICK	888	86409	Alpha-1 type XI collagen (Fragment) OS=Gallus gallus OX=9031 PE=2 SV=1	CHICK	31
413	16.31	16.37	47.8	47.46	43.73	A0A1D5P8R0_CHICK	295	32490	Uncharacterized protein OS=Gallus gallus OX=9031 GN=LOC769726 PE=4 SV=2	CHICK	11
414	16.29	20.56	48.09	44.27	40.46	B0LY48_CHICK	962	104370	Calbindin-D28k OS=Gallus gallus OX=9031 PE=2 SV=1	CHICK	17
416	16.28	16.3	52.65	47.02	45.03	Q5ZJT3_CHICK	302	33981	Uncharacterized protein OS=Gallus gallus OX=9031 GN=RCJMB04_15o4 PE=2 SV=1	CHICK	14
415	16.28	16.33	73.02	62.33	62.33	RAB14_CHICK	215	23897	Ras-related protein Rab-14 OS=Gallus gallus OX=9031 GN=RAB14 PE=2 SV=3	CHICK	11
417	16.26	16.44	43.44	37.56	31.67	E1BWU2_CHICK	643	67428	Uncharacterized protein OS=Gallus gallus OX=9031 GN=SERPINE2 PE=3 SV=2	CHICK	11
418	16.24	16.37	38.1	34.05	29.76	A0A1D5PQS8_CHICK	569	63381	Repulsive guidance molecule BMP co-receptor a OS=Gallus gallus OX=9031 PE=4 SV=2	CHICK	12
419	16.23	18.55	24.7	18.13	14.06	SEM3D_CHICK	761	87300	Semaphorin-3D OS=Gallus gallus OX=9031 GN=SEMA3D PE=2 SV=1	CHICK	10
420	16.18	16.19	62.63	59.07	55.52	A0A1D5PDE6_CHICK	184	20599	Myristoylated alanine-rich C-kinase substrate OS=Gallus gallus OX=9031 GN=MARCKS PE=4 SV=1	CHICK	9
421	16.17	223.72	52.87	45.11	39.42	A0A3Q2UCG1_CHICK	168	18898	Heparan sulfate proteoglycan 2 OS=Gallus gallus OX=9031 PE=4 SV=1	CHICK	139
422	16.07	16.08	36.03	25.33	25.33	E1C8R3_CHICK	585	62238	Sulfotransferase OS=Gallus gallus OX=9031 GN=CHST3 PE=3 SV=2	CHICK	10
423	16.06	16.19	10.55	7.429	5.582	A0A1L1RPH5_CHICK	511	53459	Protein sidekick-1 OS=Gallus gallus OX=9031 GN=SDK1 PE=4 SV=1	CHICK	9
424	16.01	16.11	28.97	25.93	20.33	DX39B_CHICK	259	29027	Spliceosome RNA helicase DDX39B OS=Gallus gallus OX=9031 GN=DDX39B PE=2 SV=1	CHICK	9
425	16.01	16.09	29.36	26.25	23.49	F1NMN7_CHICK	200	22583	Uncharacterized protein OS=Gallus gallus OX=9031 GN=ALDH9A1 PE=3 SV=4	CHICK	10
426	16	16.08	56.33	48.91	42.36	F1NQS2_CHICK	1286	143165	Uncharacterized protein OS=Gallus gallus OX=9031 GN=GSTAL3 PE=3 SV=1	CHICK	11
427	15.99	16.08	31.5	22.01	19.35	F1NQC4_CHICK	583	68613	Uncharacterized protein OS=Gallus gallus OX=9031 GN=NTNG2 PE=4 SV=4	CHICK	13
428	15.94	16.19	15.98	6.481	4.559	A0A1D5P9J6_CHICK	2654	287440	Uncharacterized protein OS=Gallus gallus OX=9031 GN=STAB1 PE=4 SV=2	CHICK	9
431	15.91	16.01	44.63	37.47	37.47	A0A1L1RV59_CHICK	225	22750	Uncharacterized protein OS=Gallus gallus OX=9031 GN=CADM1 PE=4 SV=2	CHICK	18
430	15.91	16.02	38.51	38.51	38.51	O42404_CHICK	781	85439	ICOS ligand OS=Gallus gallus OX=9031 GN=LICOS PE=2 SV=1	CHICK	13
429	15.91	16.06	41.07	41.07	32.8	Q6ZXD1_CHICK	375	42215	Alpha-2,8-sialyltransferase OS=Gallus gallus OX=9031 GN=SIAT8B PE=2 SV=1	CHICK	14
432	15.83	16.17	38.68	26.26	15.41	F1NP51_CHICK	1389	157874	Lamin B2 OS=Gallus gallus OX=9031 PE=3 SV=3	CHICK	10
433	15.71	19.78	44.66	33.38	21.38	Q71SG4_CHICK	683	74531	Collapsin response mediator protein-1A OS=Gallus gallus OX=9031 GN=CRMP1A PE=2 SV=1	CHICK	16
434	15.69	15.89	18.44	13.12	11.38	A0A3Q2UAS5_CHICK	573	63353	Uncharacterized protein OS=Gallus gallus OX=9031 GN=CACNA2D2 PE=4 SV=1	CHICK	11
436	15.65	15.71	48.76	48.76	48.76	A0A1D5PEY8_CHICK	439	49532	Complement C8 gamma chain OS=Gallus gallus OX=9031 PE=3 SV=2	CHICK	11
435	15.65	15.78	23.24	15.56	13.67	E1BTM0_CHICK	146	16136	Uncharacterized protein OS=Gallus gallus OX=9031 GN=ITIH5 PE=4 SV=4	CHICK	11
437	15.59	15.63	39.82	34.65	34.65	F5CE71_CHICK	288	33301	Cathepsin H OS=Gallus gallus OX=9031 GN=CTSH PE=2 SV=1	CHICK	14
438	15.51	18.66	12.43	6.484	4.721	F1NZZ2_CHICK	799	88366	Uncharacterized protein OS=Gallus gallus OX=9031 GN=LAMA5 PE=4 SV=4	CHICK	14
439	15.44	15.56	18.43	18.1	12.93	F1NY34_CHICK	445	49861	Uncharacterized protein OS=Gallus gallus OX=9031 PE=4 SV=3	CHICK	9
440	15.28	15.37	64.39	55.12	55.12	CL049_CHICK	347	38636	UPF0454 protein C12orf49 homolog OS=Gallus gallus OX=9031 GN=RCJMB04_18o22 PE=2 SV=1	CHICK	16
441	15.23	17.84	22.58	18.2	13.15	A0A1D5PGC1_CHICK	415	45525	Uncharacterized protein OS=Gallus gallus OX=9031 GN=AEBP1 PE=4 SV=2	CHICK	12
442	15.23	15.28	80.39	80.39	69.28	NDK_CHICK	1443	158051	Nucleoside diphosphate kinase OS=Gallus gallus OX=9031 PE=2 SV=1	CHICK	9
443	15.22	15.26	51.11	43.33	43.33	A0A3Q2U374_CHICK	1080	116872	Uncharacterized protein OS=Gallus gallus OX=9031 GN=PRKCSH PE=4 SV=1	CHICK	11
444	15.18	15.29	20.63	13.92	13.92	FGFR1_CHICK	647	73292	Fibroblast growth factor receptor 1 OS=Gallus gallus OX=9031 GN=FGFR1 PE=2 SV=1	CHICK	9
445	15.09	15.36	21.27	13.61	10.51	A0A1D5PB38_CHICK	1208	131544	Uncharacterized protein OS=Gallus gallus OX=9031 GN=HEPH PE=3 SV=2	CHICK	10
446	15.03	15.11	25.76	23.86	23.86	A0A3Q3A3W8_CHICK	7941	902697	GDNF family receptor alpha-4 OS=Gallus gallus OX=9031 GN=GFRA4 PE=4 SV=1	CHICK	10
447	14.98	15.07	49.44	40.45	36.8	A0A1D5NV81_CHICK	356	38736	Uncharacterized protein OS=Gallus gallus OX=9031 GN=IMPAD1 PE=4 SV=2	CHICK	14
448	14.82	15.1	17.37	16.46	12.73	A0A1D5PZL9_CHICK	208	23363	Uncharacterized protein OS=Gallus gallus OX=9031 GN=PCDHAC1 PE=4 SV=2	CHICK	12
449	14.7	14.75	43.36	41.61	35.31	A0A3Q3AL89_CHICK	287	29879	Uncharacterized protein OS=Gallus gallus OX=9031 GN=METRNL PE=4 SV=1	CHICK	10
450	14.69	14.71	35.83	28.61	28.61	E1C836_CHICK	938	104147	Uncharacterized protein OS=Gallus gallus OX=9031 GN=PDGFRL PE=4 SV=2	CHICK	10
451	14.66	14.68	64.9	58.94	54.3	Q5QRU6_CHICK	151	17193	Eye-globin OS=Gallus gallus OX=9031 GN=GBE PE=2 SV=1	CHICK	12
452	14.64	14.69	32.1	30.02	24.48	A0A1D5PPA8_CHICK	840	94240	Adenosylhomocysteinase OS=Gallus gallus OX=9031 GN=AHCY PE=3 SV=1	CHICK	8
453	14.62	14.72	19.6	13.07	9.528	A0A1D5PEN9_CHICK	740	74997	Uncharacterized protein OS=Gallus gallus OX=9031 PE=4 SV=2	CHICK	8
454	14.6	14.65	31.03	26.97	24.34	F1NPN5_CHICK	559	62012	Uncharacterized protein OS=Gallus gallus OX=9031 GN=SPIA3 PE=3 SV=4	CHICK	8
455	14.58	14.65	46.67	39.42	33.04	A0A1D5PU00_CHICK	388	44129	Uncharacterized protein OS=Gallus gallus OX=9031 GN=AMBP PE=4 SV=1	CHICK	11
456	14.57	15.51	33.76	32.49	20.92	A0A1L1RT07_CHICK	658	75699	Uncharacterized protein OS=Gallus gallus OX=9031 PE=4 SV=2	CHICK	12
457	14.5	14.63	36.12	30.87	22.91	A0A1D5NXR6_CHICK	515	55926	NDRG family member 4 OS=Gallus gallus OX=9031 PE=4 SV=2	CHICK	11
458	14.48	76.09	81.57	78.2	75.28	TBB2_CHICK	445	49953	Tubulin beta-2 chain OS=Gallus gallus OX=9031 PE=1 SV=1	CHICK	66
459	14.44	14.48	32.24	24.49	24.49	D5LPR1_CHICK	189	19931	Fascin OS=Gallus gallus OX=9031 GN=FSCN1 PE=2 SV=1	CHICK	9
460	14.39	14.49	22.88	14.92	9.975	Q90819_CHICK	1193	131040	Delta-like protein (Fragment) OS=Gallus gallus OX=9031 PE=2 SV=1	CHICK	10
461	14.36	14.47	49.32	48.42	45.7	A0A0A0MQ61_CHICK	221	25223	Uncharacterized protein OS=Gallus gallus OX=9031 GN=GSTAL2 PE=4 SV=1	CHICK	10
462	14.35	373.86	92.36	89.11	88.62	ALBU_CHICK	256	28926	Serum albumin OS=Gallus gallus OX=9031 GN=ALB PE=1 SV=2	CHICK	781
463	14.27	14.35	52.76	50.69	41.38	F1NT28_CHICK	331	37058	Uncharacterized protein OS=Gallus gallus OX=9031 GN=PPA1 PE=4 SV=2	CHICK	8
464	14.21	37.8	36.36	31.74	31.74	F1NHL5_CHICK	268	30842	Neuronal pentraxin 1 OS=Gallus gallus OX=9031 PE=4 SV=4	CHICK	37
465	14.17	14.22	10.53	7.566	6.332	F1P236_CHICK	490	53085	Uncharacterized protein OS=Gallus gallus OX=9031 GN=NOTCH2 PE=4 SV=2	CHICK	15
466	14.1	14.22	35.94	31.3	29.28	F6T6F1_CHICK	1225	134598	Uncharacterized protein OS=Gallus gallus OX=9031 GN=HNRNPA2B1 PE=4 SV=1	CHICK	9
467	14.09	14.22	22.22	15.2	12.77	E1BQW4_CHICK	430	50436	Uncharacterized protein OS=Gallus gallus OX=9031 GN=EGFLAM PE=4 SV=4	CHICK	11
468	14.06	14.15	55.09	52.08	41.89	F1NNS8_CHICK	455	50531	Uncharacterized protein OS=Gallus gallus OX=9031 GN=PRDX4 PE=4 SV=3	CHICK	9
469	14.04	14.18	9.461	4.295	3.004	CSPG2_CHICK	105	11711	Versican core protein OS=Gallus gallus OX=9031 GN=VCAN PE=2 SV=1	CHICK	9
470	14.02	14.06	38.6	38.6	36.4	BASI_CHICK	244	25438	Isoform 2 of Basigin OS=Gallus gallus OX=9031 GN=BSG	CHICK	8
471	14	14.01	44.11	41.39	41.39	A0A3Q2TT95_CHICK	1847	182500	Uncharacterized protein OS=Gallus gallus OX=9031 GN=VWC2 PE=4 SV=1	CHICK	9
472	13.95	14.04	19.85	17.67	10.36	F1NS31_CHICK	1489	164199	Low-density lipoprotein receptor-related protein 8 OS=Gallus gallus OX=9031 GN=LRP8 PE=4 SV=2	CHICK	8
473	13.92	14.12	25.58	12.88	7.38	A0A1D5PYQ9_CHICK	1453	137779	Uncharacterized protein OS=Gallus gallus OX=9031 GN=COL22A1 PE=4 SV=2	CHICK	9
474	13.87	13.95	65.38	65.38	65.38	R9PXM5_CHICK	104	11418	Uncharacterized protein OS=Gallus gallus OX=9031 PE=4 SV=3	CHICK	15
475	13.76	13.81	16.95	10.74	9.895	F1NTX3_CHICK	638	71705	Netrin receptor UNC5C OS=Gallus gallus OX=9031 GN=UNC5C PE=4 SV=4	CHICK	8
476	13.74	13.87	40.7	29.9	25.13	A0A1D5PEI3_CHICK	1102	123273	ST8 alpha-N-acetyl-neuraminide alpha-2,8-sialyltransferase 6 OS=Gallus gallus OX=9031 PE=3 SV=2	CHICK	13
477	13.7	13.82	62.96	55.56	55.56	A0A3G1K087_CHICK	259	29247	Retinoic acid receptor responder 2 OS=Gallus gallus gallus OX=208526 GN=RARRES2 PE=2 SV=1	CHICK	17
478	13.68	13.77	25.27	17.99	17.99	A0A3S5ZP85_CHICK	286	32845	Uncharacterized protein OS=Gallus gallus OX=9031 PE=4 SV=1	CHICK	7
479	13.67	13.77	30.8	30.43	23.19	A0A3Q2TZT0_CHICK	786	84051	Inositol-3-phosphate synthase 1 OS=Gallus gallus OX=9031 PE=4 SV=1	CHICK	9
481	13.64	13.67	29.09	24.63	24.63	E1BU50_CHICK	458	52740	Uncharacterized protein OS=Gallus gallus OX=9031 GN=LOC419409 PE=4 SV=4	CHICK	11
480	13.64	13.86	39.09	36.26	29.46	F1NYJ1_CHICK	698	78063	Uncharacterized protein OS=Gallus gallus OX=9031 GN=CTSV PE=3 SV=2	CHICK	12
482	13.61	13.75	45.54	33.33	26.73	A0A1D5P5X1_CHICK	303	35711	Uncharacterized protein OS=Gallus gallus OX=9031 GN=RCN2 PE=4 SV=2	CHICK	8
483	13.6	13.74	13.53	10.38	10.38	A0A1D5NW88_CHICK	1079	111703	Uncharacterized protein OS=Gallus gallus OX=9031 GN=MAP4 PE=4 SV=2	CHICK	8
484	13.5	15.78	26.58	24.19	21.12	F1NMD3_CHICK	1279	142558	Polypeptide N-acetylgalactosaminyltransferase OS=Gallus gallus OX=9031 GN=GALNT12 PE=3 SV=3	CHICK	10
485	13.48	13.63	34.41	26.98	24.75	A0A3Q2UGU3_CHICK	923	103511	Uncharacterized protein OS=Gallus gallus OX=9031 GN=IGSF21 PE=4 SV=1	CHICK	10
487	13.39	13.43	36.9	36.9	36.9	A0A1D5PV66_CHICK	829	89409	Uncharacterized protein OS=Gallus gallus OX=9031 GN=LOC100857892 PE=4 SV=1	CHICK	9
486	13.39	13.49	20.14	15.54	15.54	A0A3Q2U9R3_CHICK	654	75019	Vasorin OS=Gallus gallus OX=9031 PE=4 SV=1	CHICK	12
488	13.32	17.4	18.13	15.15	11.06	F1P0J8_CHICK	286	31150	Uncharacterized protein OS=Gallus gallus OX=9031 GN=THBS1 PE=4 SV=4	CHICK	9
489	13.32	13.45	40.81	31.49	21.16	Q5ZK57_CHICK	397	45972	Hexosyltransferase OS=Gallus gallus OX=9031 GN=B3GNT2 PE=2 SV=1	CHICK	6
490	13.15	15.39	23.56	18.04	13.13	R4GJE6_CHICK	815	93320	Semaphorin-3A OS=Gallus gallus OX=9031 GN=SEMA3A PE=3 SV=3	CHICK	10
491	13.13	13.35	30.92	30.92	27.86	E1BUN0_CHICK	3987	428870	Uncharacterized protein OS=Gallus gallus OX=9031 GN=HAPLN3 PE=4 SV=2	CHICK	9
492	13.12	13.32	13.21	12.53	8.525	A0A3Q2UCR5_CHICK	148	16780	Uncharacterized protein OS=Gallus gallus OX=9031 GN=PCDH7 PE=4 SV=1	CHICK	8
493	13.11	13.15	71.89	60	60	A0A1L1S091_CHICK	673	79102	Uncharacterized protein OS=Gallus gallus OX=9031 PE=4 SV=2	CHICK	9
494	13.09	13.14	47.67	38.76	38.76	A0A1D5P480_CHICK	258	27622	Uncharacterized protein OS=Gallus gallus OX=9031 GN=IGFBP4 PE=4 SV=2	CHICK	10
495	13.08	13.11	69.79	69.79	69.79	A0A3Q3A320_CHICK	528	58634	Uncharacterized protein OS=Gallus gallus OX=9031 GN=SCRG1 PE=4 SV=1	CHICK	9
497	13.02	13.18	35.56	25.52	17.15	A0A1D5PJ47_CHICK	406	43864	Mannosyl (alpha-1,6-)-glycoprotein beta-1,2-N-acetylglucosaminyltransferase OS=Gallus gallus OX=9031 PE=4 SV=1	CHICK	7
496	13.02	13.23	28.27	20.45	16.77	A0A1D5PL70_CHICK	534	58373	Melanoma cell adhesion molecule OS=Gallus gallus OX=9031 PE=4 SV=2	CHICK	9
498	12.92	15.3	19.01	18	14.58	A0A1D5PYV2_CHICK	797	90914	Cadherin-10 OS=Gallus gallus OX=9031 GN=CDH10 PE=4 SV=1	CHICK	9
499	12.91	12.95	15.4	11.02	9.766	A0A1D5P8P3_CHICK	1669	160770	Uncharacterized protein OS=Gallus gallus OX=9031 GN=COL4A1 PE=4 SV=2	CHICK	24
500	12.77	12.95	24.5	18.76	9.382	A0A3Q2UE29_CHICK	218	24399	Hexokinase 2 OS=Gallus gallus OX=9031 PE=4 SV=1	CHICK	8
501	12.73	13.78	26.86	26.86	25	A0A3Q2TZK0_CHICK	552	60599	Uncharacterized protein OS=Gallus gallus OX=9031 GN=ST8SIA5 PE=4 SV=1	CHICK	10
502	12.7	12.77	74.72	74.72	65.17	D0UYB8_CHICK	212	22848	Gamma S-crystallin OS=Gallus gallus OX=9031 GN=CRYGS PE=1 SV=1	CHICK	9
504	12.68	12.71	16.33	12	10.79	A0A1D5P777_CHICK	992	108273	Uncharacterized protein OS=Gallus gallus OX=9031 GN=PCDHAC1 PE=4 SV=2	CHICK	8
503	12.68	12.78	37.22	30.42	30.42	PP2AA_CHICK	199	22315	Serine/threonine-protein phosphatase 2A catalytic subunit alpha isoform OS=Gallus gallus OX=9031 GN=PPP2CA PE=2 SV=1	CHICK	7
505	12.6	17.07	21.84	17.31	15.31	A0A1D5PZ68_CHICK	1753	193386	Semaphorin-3C OS=Gallus gallus OX=9031 GN=SEMA3C PE=3 SV=1	CHICK	11
506	12.57	12.7	30.78	16.27	16.11	A0A1D5PZ52_CHICK	751	85460	Uncharacterized protein OS=Gallus gallus OX=9031 PE=3 SV=2	CHICK	9
507	12.56	12.58	35.5	32.05	24.34	A0A3Q2ULF7_CHICK	1869	205521	Ciliary neurotrophic factor receptor OS=Gallus gallus OX=9031 PE=4 SV=1	CHICK	9
508	12.54	12.63	22.93	17.97	12.1	E1BXY4_CHICK	399	43899	Uncharacterized protein OS=Gallus gallus OX=9031 GN=DNM1 PE=3 SV=4	CHICK	8
509	12.52	12.59	35.26	28.95	25.79	Q7T1N6_CHICK	380	44573	Uncharacterized protein FUT13 (Fragment) OS=Gallus gallus OX=9031 GN=FUT13 PE=2 SV=1	CHICK	8
511	12.49	12.54	48.83	48.83	46.09	AN32E_CHICK	321	36198	Acidic leucine-rich nuclear phosphoprotein 32 family member E OS=Gallus gallus OX=9031 GN=ANP32E PE=2 SV=1	CHICK	11
510	12.49	12.57	34.9	26.73	26.73	Q5ZL15_CHICK	404	44615	Uncharacterized protein OS=Gallus gallus OX=9031 GN=RCJMB04_8d24 PE=2 SV=1	CHICK	11
512	12.41	12.44	9.687	8.262	7.194	A0A3Q3A7G1_CHICK	402	44219	Uncharacterized protein OS=Gallus gallus OX=9031 PE=4 SV=1	CHICK	7
513	12.39	12.71	32.07	18.79	14.31	A0A1D5NYK7_CHICK	580	68371	Moesin OS=Gallus gallus OX=9031 PE=4 SV=1	CHICK	10
514	12.39	12.46	27.63	26.39	25.15	NOE1_CHICK	97	11097	Noelin OS=Gallus gallus OX=9031 GN=OLFM1 PE=1 SV=1	CHICK	10
515	12.36	12.41	30.77	30.77	27.92	A0A1D5P2P1_CHICK	351	38296	Uncharacterized protein OS=Gallus gallus OX=9031 GN=NOV PE=4 SV=1	CHICK	11
516	12.24	17.36	6.465	3.748	3.09	A0A1D5PDS7_CHICK	902	100949	Uncharacterized protein OS=Gallus gallus OX=9031 GN=LRP1B PE=4 SV=2	CHICK	14
517	12.23	12.24	37.2	37.2	37.2	A0A3Q2U7Y1_CHICK	271	29709	Uncharacterized protein OS=Gallus gallus OX=9031 PE=4 SV=1	CHICK	11
519	12.19	12.2	50	41.82	41.82	A0A3Q2U3V9_CHICK	714	76938	Uncharacterized protein OS=Gallus gallus OX=9031 GN=LOC100858647 PE=4 SV=1	CHICK	17
520	12.19	12.2	27.87	27.87	20.78	E1BT44_CHICK	262	29788	Alpha-galactosidase OS=Gallus gallus OX=9031 GN=GLA PE=3 SV=2	CHICK	8
518	12.19	12.31	33.51	26.33	26.33	E1C3N9_CHICK	427	47154	Uncharacterized protein OS=Gallus gallus OX=9031 GN=GOLM1 PE=4 SV=4	CHICK	8
521	12.16	12.17	55.34	44.66	37.38	SNP25_CHICK	206	23315	Synaptosomal-associated protein 25 OS=Gallus gallus OX=9031 GN=SNAP25 PE=1 SV=1	CHICK	7
522	12.12	12.3	22.34	21.25	21.25	F1P0X8_CHICK	557	62001	Uncharacterized protein OS=Gallus gallus OX=9031 GN=OLFML2A PE=4 SV=4	CHICK	11
523	12.09	12.1	29.65	27.03	22.09	Q98TQ8_CHICK	344	37500	Connective tissue growth factor OS=Gallus gallus OX=9031 GN=CTGF PE=2 SV=1	CHICK	6
524	12.07	12.07	24.96	18.61	17.28	CO9A2_CHICK	166	18662	Collagen alpha-2(IX) chain OS=Gallus gallus OX=9031 GN=COL9A2 PE=1 SV=3	CHICK	31
525	12.06	12.2	37.39	25.82	21.07	A0A1D5PC23_CHICK	553	61057	Transaldolase OS=Gallus gallus OX=9031 PE=3 SV=1	CHICK	7
526	12.04	12.05	19.77	19.77	18	A0A1D5P6B0_CHICK	511	53478	Procollagen C-endopeptidase enhancer OS=Gallus gallus OX=9031 PE=4 SV=2	CHICK	7
527	12.02	12.08	17.01	13.25	12.07	A0A1D5PXK3_CHICK	652	73446	Uncharacterized protein OS=Gallus gallus OX=9031 GN=SCUBE1 PE=4 SV=2	CHICK	10
528	12.01	12.15	23.78	17.03	11.08	E1BQU4_CHICK	1026	112685	Uncharacterized protein OS=Gallus gallus OX=9031 GN=NSF PE=4 SV=2	CHICK	7
529	12	16.05	48.36	45.49	45.49	1433B_CHICK	244	27907	14-3-3 protein beta/alpha OS=Gallus gallus OX=9031 GN=YWHAB PE=2 SV=1	CHICK	11
531	11.98	12.05	53.05	53.05	53.05	A0A3Q2TWJ9_CHICK	473	53570	Uncharacterized protein OS=Gallus gallus OX=9031 PE=4 SV=1	CHICK	11
530	11.98	12.07	13.31	9.667	7.796	B0Z662_CHICK	119	13042	Protocadherin delta 1 OS=Gallus gallus OX=9031 GN=LOC768760 PE=4 SV=1	CHICK	6
532	11.89	12.06	24.66	19.18	12.33	E1C7C1_CHICK	586	64728	Uncharacterized protein OS=Gallus gallus OX=9031 GN=C8B PE=4 SV=2	CHICK	7
533	11.88	12.51	19.31	16.52	12.12	A0A1D5PZ50_CHICK	627	65495	Uncharacterized protein OS=Gallus gallus OX=9031 GN=PCDHGA2 PE=4 SV=1	CHICK	9
534	11.87	13.86	26.15	18.06	10.68	A0A3Q2UGJ4_CHICK	155	16987	Uncharacterized protein OS=Gallus gallus OX=9031 GN=PCDHGA2 PE=4 SV=1	CHICK	9
535	11.84	12.06	28.6	25.79	21.93	E1C6W9_CHICK	748	81467	Uncharacterized protein OS=Gallus gallus OX=9031 GN=WFIKKN2 PE=4 SV=2	CHICK	9
536	11.76	11.89	19.82	14.4	13.16	A0A3Q2TTC1_CHICK	324	36849	Uncharacterized protein OS=Gallus gallus OX=9031 GN=COL4A2 PE=4 SV=1	CHICK	28
537	11.72	11.78	25.19	21.27	16.79	F1NXQ4_CHICK	417	47116	5,6-dihydroxyindole-2-carboxylic acid oxidase OS=Gallus gallus OX=9031 GN=TYRP1 PE=4 SV=2	CHICK	6
538	11.69	11.86	22.4	20.63	16.75	Q5F3S5_CHICK	567	64290	Uncharacterized protein OS=Gallus gallus OX=9031 GN=RCJMB04_7p22 PE=2 SV=1	CHICK	8
539	11.66	11.76	30.85	24.32	19.06	A0A1L1RNR4_CHICK	1994	221695	Kininogen 1 OS=Gallus gallus OX=9031 PE=4 SV=2	CHICK	14
540	11.57	11.82	54.55	54.55	49.24	A0A1D5NYF3_CHICK	132	14921	Fatty acid binding protein 4 OS=Gallus gallus OX=9031 PE=3 SV=1	CHICK	8
541	11.54	11.57	19.42	13.61	13.61	F1N8X5_CHICK	414	46041	Uncharacterized protein OS=Gallus gallus OX=9031 GN=TRIL PE=4 SV=4	CHICK	7
542	11.53	11.56	20.89	14.76	12.81	A0A3Q2UF81_CHICK	100	10385	Serine protease 35 OS=Gallus gallus OX=9031 PE=4 SV=1	CHICK	8
543	11.49	11.54	27.03	17.44	15.23	A0A1D5NWG9_CHICK	407	46065	Uncharacterized protein OS=Gallus gallus OX=9031 GN=STX1A PE=4 SV=2	CHICK	6
544	11.49	11.54	37.39	32.17	28.7	F1NQI0_CHICK	271	31036	Uncharacterized protein OS=Gallus gallus OX=9031 GN=AGA PE=4 SV=1	CHICK	7
546	11.47	11.53	30.87	27.52	21.25	F1NK96_CHICK	780	85146	Uncharacterized protein OS=Gallus gallus OX=9031 GN=PDIA6 PE=3 SV=1	CHICK	7
545	11.47	11.61	20.58	12.61	8.297	F1NL84_CHICK	296	32658	Uncharacterized protein OS=Gallus gallus OX=9031 GN=CNTN3 PE=4 SV=3	CHICK	6
547	11.44	11.53	23.57	16.69	10.45	SEM3E_CHICK	785	90979	Semaphorin-3E OS=Gallus gallus OX=9031 GN=SEMA3E PE=2 SV=1	CHICK	6
548	11.42	11.49	66.34	63.37	52.48	A0MAR6_CHICK	224	25111	Somatostatin II OS=Gallus gallus OX=9031 GN=SS2 PE=2 SV=1	CHICK	25
549	11.42	11.45	27.8	19.28	19.28	Q5F3W4_CHICK	446	49977	Carboxypeptidase OS=Gallus gallus OX=9031 GN=SCPEP1 PE=2 SV=1	CHICK	7
550	11.39	11.48	18.82	16.13	11.17	F1N869_CHICK	1086	121382	Uncharacterized protein OS=Gallus gallus OX=9031 GN=CSF1R PE=3 SV=2	CHICK	13
551	11.38	11.43	51.52	50.91	50.91	VIP_CHICK	200	22540	Isoform Short of VIP peptides OS=Gallus gallus OX=9031 GN=VIP	CHICK	10
552	11.37	11.43	32.97	27.96	25.45	A0A1D5PEF9_CHICK	398	44779	V-set and transmembrane domain containing 2B OS=Gallus gallus OX=9031 PE=4 SV=2	CHICK	12
553	11.36	52.41	65.2	65.2	58.33	A0A1L1RU28_CHICK	253	28447	Fibulin-1 OS=Gallus gallus OX=9031 GN=FBLN1 PE=3 SV=1	CHICK	67
554	11.35	11.39	70.45	70.45	70.45	F1NFU9_CHICK	1104	122199	Uncharacterized protein OS=Gallus gallus OX=9031 GN=ACBD7 PE=4 SV=2	CHICK	9
555	11.26	11.3	27.63	19.56	19.07	Q5ZI96_CHICK	409	46548	Uncharacterized protein OS=Gallus gallus OX=9031 GN=RCJMB04_28p9 PE=2 SV=1	CHICK	6
556	11.25	11.45	24.21	11.44	11.44	A0A1L7H9G2_CHICK	194	21277	CDH3 OS=Gallus gallus OX=9031 PE=2 SV=1	CHICK	20
557	11.21	11.37	60.61	60.61	51.52	Z4YJB8_CHICK	165	18532	Destrin OS=Gallus gallus OX=9031 GN=DSTN PE=3 SV=2	CHICK	11
558	11.17	11.25	18.84	17.36	14.71	A0A1L1RQ93_CHICK	219	23667	Uncharacterized protein OS=Gallus gallus OX=9031 GN=LINGO3 PE=4 SV=1	CHICK	7
559	11.14	14.16	20.89	13.56	11.3	A0A1D5PE57_CHICK	1835	184185	Collagen alpha-1(III) chain OS=Gallus gallus OX=9031 GN=COL3A1 PE=4 SV=1	CHICK	19
560	11.12	11.21	33.66	27.12	27.12	E1BRJ2_CHICK	347	40231	Uncharacterized protein OS=Gallus gallus OX=9031 GN=STC2 PE=4 SV=2	CHICK	6
561	11.05	11.13	25.04	23.05	11.11	F1NJU5_CHICK	536	60147	Uncharacterized protein OS=Gallus gallus OX=9031 GN=C8A PE=4 SV=2	CHICK	5
562	10.97	11.03	20.36	19.17	16.01	A0A1D5PS44_CHICK	608	63472	Uncharacterized protein OS=Gallus gallus OX=9031 GN=ARSA PE=4 SV=1	CHICK	7
563	10.95	13.51	16.01	13.59	10.43	A0A1D5PL69_CHICK	626	69001	Roundabout guidance receptor 2 OS=Gallus gallus OX=9031 PE=4 SV=2	CHICK	9
564	10.92	10.98	52.99	45.42	41.04	F1P4X6_CHICK	388	42610	Uncharacterized protein OS=Gallus gallus OX=9031 GN=ITM2A PE=4 SV=1	CHICK	11
565	10.91	11.03	42.44	36.33	28.94	F1P1I0_CHICK	2700	307179	Insulin-like growth factor-binding protein 2 OS=Gallus gallus OX=9031 GN=IGFBP2 PE=4 SV=3	CHICK	7
566	10.88	10.98	23.85	17.31	14.1	F1NKB6_CHICK	865	95226	ATP-dependent 6-phosphofructokinase OS=Gallus gallus OX=9031 PE=3 SV=4	CHICK	8
567	10.87	18.36	26	21.55	20.84	D3WGK8_CHICK	836	93971	Neuroligin 1 isoform A1A2 OS=Gallus gallus OX=9031 GN=NLGN1 PE=2 SV=1	CHICK	13
568	10.83	10.99	18.96	14.33	10.71	O57658_CHICK	473	54112	Metalloendopeptidase (Fragment) OS=Gallus gallus OX=9031 GN=BMP1 PE=2 SV=1	CHICK	7
569	10.79	38.93	78.5	78.5	77.85	A0A3Q2TZA4_CHICK	376	43529	Uncharacterized protein OS=Gallus gallus OX=9031 PE=4 SV=1	CHICK	42
570	10.78	10.81	43.33	43.33	43.33	F1NIB5_CHICK	397	43823	Uncharacterized protein OS=Gallus gallus OX=9031 GN=TIMP4 PE=4 SV=2	CHICK	8
571	10.67	10.78	44.35	30.58	25.07	LFNG_CHICK	657	73164	Beta-1,3-N-acetylglucosaminyltransferase lunatic fringe OS=Gallus gallus OX=9031 GN=LFNG PE=2 SV=1	CHICK	8
572	10.65	12.95	16.94	11.88	9.669	F1N8B4_CHICK	809	92624	Uncharacterized protein OS=Gallus gallus OX=9031 GN=TMEM132B PE=4 SV=3	CHICK	8
573	10.64	10.8	51.69	47.64	33.78	F6T197_CHICK	345	37942	Uncharacterized protein OS=Gallus gallus OX=9031 GN=VDAC2 PE=4 SV=1	CHICK	6
574	10.59	10.62	19.74	15.36	15.36	R9PXN6_CHICK	546	59429	Cochlin OS=Gallus gallus OX=9031 GN=COCH PE=4 SV=2	CHICK	14
576	10.56	10.68	11.68	6.527	4.7	A0A1D5PIH4_CHICK	223	25508	UDP-glucose glycoprotein glucosyltransferase 1 OS=Gallus gallus OX=9031 PE=4 SV=2	CHICK	6
575	10.56	10.75	27.68	23.16	16.57	A0A1L1RZR1_CHICK	241	24974	Prolyl 4-hydroxylase subunit alpha-1 OS=Gallus gallus OX=9031 GN=P4HA1 PE=4 SV=2	CHICK	7
577	10.56	10.65	16.7	14.38	7.328	F1NL38_CHICK	928	101654	Uncharacterized protein OS=Gallus gallus OX=9031 GN=HRG PE=4 SV=4	CHICK	9
579	10.46	10.54	51.68	51.68	51.68	R4GJW8_CHICK	149	16838	Calmodulin OS=Gallus gallus OX=9031 GN=CALM PE=4 SV=1	CHICK	11
580	10.46	10.48	43.23	43.23	37.12	A0A1D5P2M4_CHICK	229	25437	Uncharacterized protein OS=Gallus gallus OX=9031 GN=VSTM2A PE=4 SV=2	CHICK	10
578	10.46	10.59	53.73	52.99	47.01	Q5ZIR7_CHICK	134	15079	Uncharacterized protein OS=Gallus gallus OX=9031 GN=RCJMB04_23p16 PE=2 SV=1	CHICK	7
581	10.43	10.55	41.18	37.43	37.43	A0A1D5PRJ1_CHICK	415	47146	Uncharacterized protein OS=Gallus gallus OX=9031 GN=CLEC19A PE=4 SV=1	CHICK	9
583	10.42	10.45	48.48	31.06	29.55	F1NSV3_CHICK	1827	202471	Uncharacterized protein OS=Gallus gallus OX=9031 GN=CYTL1 PE=4 SV=2	CHICK	8
582	10.42	10.62	21.76	20.16	18.36	Q5ZLZ6_CHICK	501	54307	Uncharacterized protein OS=Gallus gallus OX=9031 GN=SLC16A1 PE=2 SV=1	CHICK	9
584	10.41	14.2	10.75	8.266	5.981	A0A1D5PT55_CHICK	1104	123914	Uncharacterized protein OS=Gallus gallus OX=9031 GN=ADGRL2 PE=3 SV=2	CHICK	7
585	10.4	10.43	42.19	37.55	37.55	A0A3Q2UGB8_CHICK	221	24487	Selenoprotein P OS=Gallus gallus OX=9031 PE=4 SV=1	CHICK	13
586	10.39	10.42	15.83	15.83	14.22	H9KYW7_CHICK	142	15429	Hyaluronidase OS=Gallus gallus OX=9031 GN=HYAL1 PE=3 SV=3	CHICK	7
587	10.37	10.4	29.97	25.07	19.6	E1BRK7_CHICK	485	53341	Uncharacterized protein OS=Gallus gallus OX=9031 GN=ANGPTL7 PE=4 SV=2	CHICK	7
588	10.35	10.57	11.2	8.81	6.068	F1NLQ0_CHICK	873	96356	Uncharacterized protein OS=Gallus gallus OX=9031 PE=4 SV=4	CHICK	7
589	10.32	10.35	25.77	22.97	21.01	F1NSM1_CHICK	264	29135	Uncharacterized protein OS=Gallus gallus OX=9031 GN=NUDT9 PE=4 SV=4	CHICK	6
590	10.28	10.37	32.43	24.92	20.12	Q9PUJ4_CHICK	333	36761	Ephrin-B2 OS=Gallus gallus OX=9031 GN=EFNB2 PE=2 SV=1	CHICK	7
591	10.26	10.28	63.64	63.64	63.64	Q5ZJB5_CHICK	143	16037	Uncharacterized protein OS=Gallus gallus OX=9031 GN=MCFD2 PE=2 SV=1	CHICK	15
592	10.22	12.47	39.83	33.33	27.68	A0A3Q2UEZ9_CHICK	368	39945	Uncharacterized protein OS=Gallus gallus OX=9031 GN=GNAO1 PE=4 SV=1	CHICK	8
593	10.21	10.23	31.32	12.56	9.539	A0A1D5PH81_CHICK	2061	222661	Sulfhydryl oxidase OS=Gallus gallus OX=9031 GN=QSOX2 PE=4 SV=2	CHICK	5
594	10.2	10.3	23.7	18.09	13.93	F1NXX9_CHICK	4555	501946	Uncharacterized protein OS=Gallus gallus OX=9031 GN=BPI PE=4 SV=3	CHICK	5
596	10.19	10.21	35.38	22.17	20.28	A0A1D5NV71_CHICK	424	47601	Inhibin beta A chain OS=Gallus gallus OX=9031 GN=INHBA PE=3 SV=1	CHICK	5
595	10.19	10.29	23.6	23.6	17.18	A0A1L1RY46_CHICK	227	25415	Serine protease 56 OS=Gallus gallus OX=9031 PE=3 SV=2	CHICK	7
597	10.18	10.22	29.36	15.5	11.26	R9PXL5_CHICK	558	63636	Leucine-rich repeat and immunoglobulin-like domain-containing nogo receptor-interacting protein 1 OS=Gallus gallus OX=9031 GN=LINGO1 PE=4 SV=2	CHICK	5
600	10.14	10.23	39.82	34.51	34.51	A0A3Q2UFV8_CHICK	100	10460	Exostosin like glycosyltransferase 2 OS=Gallus gallus OX=9031 PE=4 SV=1	CHICK	6
599	10.14	10.23	23.13	13.76	12.34	A0A3Q3A9P7_CHICK	511	55748	Semaphorin-4D OS=Gallus gallus OX=9031 GN=SEMA4D PE=4 SV=1	CHICK	8
598	10.14	10.24	69.23	63.08	47.69	Q8UWH4_CHICK	195	22098	CALII OS=Gallus gallus OX=9031 GN=LCN15 PE=3 SV=1	CHICK	7
601	10.08	10.09	17.43	14.05	14.05	A0A1D5PER0_CHICK	3168	351305	Premelanosome protein OS=Gallus gallus OX=9031 PE=4 SV=2	CHICK	10
602	10.05	10.29	18.98	17.22	15.85	E1BZN8_CHICK	393	45359	HGF activator OS=Gallus gallus OX=9031 PE=3 SV=3	CHICK	6
603	10.05	10.23	31	18.82	17.03	Q5ZMG9_CHICK	558	60467	Uncharacterized protein OS=Gallus gallus OX=9031 GN=TCP1 PE=2 SV=1	CHICK	8
604	10.05	10.05	48.72	41.67	41.67	RS27A_CHICK	156	17979	Ubiquitin-40S ribosomal protein S27a OS=Gallus gallus OX=9031 GN=RPS27A PE=2 SV=3	CHICK	9
605	10.01	276.05	75.03	71.34	70.23	A0A3Q2U5M0_CHICK	101	10279	Tenascin OS=Gallus gallus OX=9031 GN=TNC PE=4 SV=1	CHICK	347
607	10.01	10.01	26.7	26.7	26.7	A0A3Q3AIY2_CHICK	515	57259	Uncharacterized protein OS=Gallus gallus OX=9031 PE=4 SV=1	CHICK	6
606	10.01	10.01	52.43	41.75	41.75	H48_CHICK	190	20734	Histone H4 type VIII OS=Gallus gallus OX=9031 GN=H4-VIII PE=3 SV=3	CHICK	6
608	10	10	37.02	32.04	32.04	Q5ZMA0_CHICK	181	20806	Uncharacterized protein OS=Gallus gallus OX=9031 GN=RCJMB04_2m6 PE=2 SV=1	CHICK	5
609	9.91	10.01	51.35	41.89	30.63	GSTA2_CHICK	220	25893	Glutathione S-transferase OS=Gallus gallus OX=9031 PE=2 SV=2	CHICK	6
610	9.9	10.22	7.311	2.7	1.515	F1NXZ5_CHICK	889	98088	Uncharacterized protein OS=Gallus gallus OX=9031 GN=FAT3 PE=4 SV=2	CHICK	6
611	9.88	10	36.72	20.35	19.85	H6ST2_CHICK	436	48775	Heparan-sulfate 6-O-sulfotransferase 2 OS=Gallus gallus OX=9031 GN=HS6ST2 PE=1 SV=1	CHICK	9
612	9.87	12.66	38.08	22.54	19.43	A0A1D5PXH1_CHICK	1247	137578	Uncharacterized protein OS=Gallus gallus OX=9031 GN=HNRNPA3 PE=4 SV=2	CHICK	8
613	9.84	9.98	21.12	19.52	13.94	F1NN49_CHICK	1064	121700	Delta-aminolevulinic acid dehydratase OS=Gallus gallus OX=9031 PE=3 SV=3	CHICK	6
614	9.83	10.04	25.81	18.75	16.53	Q9I8A2_CHICK	496	55050	Vacuolar H-ATPase B subunit osteoclast isozyme (Fragment) OS=Gallus gallus OX=9031 GN=VATB PE=2 SV=1	CHICK	6
615	9.79	9.87	10.11	6.966	6.966	A0A1D5PXA2_CHICK	955	104805	Uncharacterized protein OS=Gallus gallus OX=9031 GN=EMILIN2 PE=4 SV=2	CHICK	6
616	9.75	9.84	30.64	21.12	19.88	Q5ZIZ0_CHICK	483	53292	6-phosphogluconate dehydrogenase, decarboxylating OS=Gallus gallus OX=9031 GN=PGD PE=2 SV=1	CHICK	8
617	9.68	9.77	73.28	59.48	59.48	A0A3Q2UAA5_CHICK	101	10941	Uncharacterized protein OS=Gallus gallus OX=9031 PE=4 SV=1	CHICK	14
618	9.6	28.19	75.51	68.71	63.27	Q90864_CHICK	147	16365	Beta-H globin OS=Gallus gallus OX=9031 GN=HBE1 PE=3 SV=1	CHICK	34
619	9.58	9.69	13.55	12.18	10.05	Q5ZIA4_CHICK	657	74569	Uncharacterized protein OS=Gallus gallus OX=9031 GN=RCJMB04_28l23 PE=2 SV=1	CHICK	5
620	9.57	13.86	25.81	14.84	14.84	A0A1D5PQN5_CHICK	420	46353	Uncharacterized protein OS=Gallus gallus OX=9031 GN=KRT7 PE=4 SV=1	CHICK	12
621	9.57	9.68	13.25	10.41	7.045	I6NC70_CHICK	967	108606	Paraxial protocadherin 8 short isoform OS=Gallus gallus OX=9031 PE=2 SV=1	CHICK	7
622	9.54	9.63	16.38	10.45	7.136	F1NHC7_CHICK	733	79661	Ephrin type-B receptor 2 OS=Gallus gallus OX=9031 GN=EPHB2 PE=3 SV=2	CHICK	5
623	9.51	9.78	15.2	10.71	10.71	Q9DER4_CHICK	934	100028	Zona pellucida protein 1 OS=Gallus gallus OX=9031 GN=ZP1 PE=2 SV=1	CHICK	8
624	9.49	9.53	5.57	3.382	3.382	E1BZ18_CHICK	938	104865	Uncharacterized protein OS=Gallus gallus OX=9031 GN=ADGRB3 PE=4 SV=4	CHICK	5
625	9.48	9.63	24.38	21.43	21.43	F1NNI0_CHICK	666	71705	Repulsive guidance molecule BMP co-receptor b OS=Gallus gallus OX=9031 PE=4 SV=4	CHICK	7
626	9.39	9.59	13.41	12.06	10.43	E1BVL8_CHICK	337	35655	Ovotransferrin OS=Gallus gallus OX=9031 GN=LOC416959 PE=3 SV=3	CHICK	7
627	9.32	11.38	19.39	9.651	7.721	A0A3Q2U1Y1_CHICK	942	105269	Uncharacterized protein OS=Gallus gallus OX=9031 GN=CACNA2D1 PE=4 SV=1	CHICK	8
629	9.32	9.37	17.05	13.31	13.31	E1C316_CHICK	1130	122024	Uncharacterized protein OS=Gallus gallus OX=9031 GN=EFCAB14 PE=4 SV=3	CHICK	6
628	9.32	9.58	9.046	6.527	2.98	Q6W4W6_CHICK	2819	310504	CHz-cadherin OS=Gallus gallus OX=9031 PE=2 SV=1	CHICK	6
630	9.31	9.35	15.02	13.2	13.2	A0A3Q2U9L1_CHICK	2622	280762	Uncharacterized protein OS=Gallus gallus OX=9031 PE=4 SV=1	CHICK	5
631	9.3	9.37	34.08	34.08	29.94	R4GKL8_CHICK	314	34498	Uncharacterized protein OS=Gallus gallus OX=9031 GN=C1QTNF3 PE=4 SV=4	CHICK	11
632	9.24	9.35	45.85	42.69	26.48	F1NYZ7_CHICK	2561	276332	Uncharacterized protein OS=Gallus gallus OX=9031 GN=CLIC4 PE=4 SV=4	CHICK	5
633	9.19	13.46	47.14	36.57	32.57	Q9DG28_CHICK	350	39935	Rod-type transducin alpha subunit OS=Gallus gallus OX=9031 PE=2 SV=1	CHICK	8
634	9.17	9.33	25.48	16.45	10.81	A0A3Q2UA96_CHICK	116	12905	Uncharacterized protein OS=Gallus gallus OX=9031 GN=LOC101751456 PE=4 SV=1	CHICK	6
635	9.13	9.19	27.78	23.96	21.88	A0A3Q2U8K0_CHICK	311	34665	Uncharacterized protein OS=Gallus gallus OX=9031 PE=4 SV=1	CHICK	5
637	9.12	9.19	19.16	16.59	13.08	F1P5E3_CHICK	968	106969	Serpin family E member 3 OS=Gallus gallus OX=9031 PE=3 SV=3	CHICK	7
636	9.12	9.35	29.89	27.72	18.75	Q8UWG6_CHICK	368	41942	Mitogen-activated protein kinase OS=Gallus gallus OX=9031 PE=2 SV=1	CHICK	5
638	9.11	9.25	22.48	20.29	13.14	A0A3Q2TSX8_CHICK	331	35971	Uncharacterized protein OS=Gallus gallus OX=9031 PE=4 SV=1	CHICK	8
639	9.05	9.25	41.2	29.9	26.25	A0A1D5P2B9_CHICK	301	34676	Uncharacterized protein OS=Gallus gallus OX=9031 GN=TPM3 PE=3 SV=2	CHICK	8
640	9.03	9.06	36.4	36.4	36.4	CFBL_CHICK	573	60973	Complement factor B-like protease (Fragment) OS=Gallus gallus OX=9031 PE=1 SV=1	CHICK	8
641	9	9.21	19.1	14.23	10.08	Q5ZME4_CHICK	843	96731	Alpha-1,4 glucan phosphorylase OS=Gallus gallus OX=9031 GN=RCJMB04_2f16 PE=2 SV=1	CHICK	6
642	8.97	9	14	7.818	7.818	F1NEZ4_CHICK	617	71692	Uncharacterized protein OS=Gallus gallus OX=9031 GN=SLITRK2 PE=4 SV=4	CHICK	7
643	8.96	9.22	35.44	22.35	10.59	A0A1D5PAE8_CHICK	680	76640	Leukotriene A(4) hydrolase OS=Gallus gallus OX=9031 GN=LTA4H PE=3 SV=1	CHICK	6
644	8.94	9	22.94	10.53	5.938	F1NEL5_CHICK	786	88896	Uncharacterized protein OS=Gallus gallus OX=9031 GN=MGAT5 PE=4 SV=2	CHICK	4
645	8.94	8.97	71.43	64.94	64.94	SODC_CHICK	154	15704	Superoxide dismutase [Cu-Zn] OS=Gallus gallus OX=9031 GN=SOD1 PE=1 SV=3	CHICK	9
646	8.93	9.05	27.78	25.36	20.53	F1N8X7_CHICK	153	17337	Uncharacterized protein OS=Gallus gallus OX=9031 GN=SCRN1 PE=4 SV=2	CHICK	7
647	8.9	8.93	18.69	13.49	12.33	Q6WNG8_CHICK	519	56566	Heterogeneous nuclear ribonucleoprotein H1-like protein OS=Gallus gallus OX=9031 GN=HNRNPH2 PE=2 SV=1	CHICK	7
649	8.86	8.96	25.35	20.25	12.36	A0A1D5P8I3_CHICK	647	69532	Uncharacterized protein OS=Gallus gallus OX=9031 GN=SFPQ PE=4 SV=2	CHICK	5
648	8.86	29.31	35.65	30.91	25.71	Q7SX63_CHICK	634	69913	Heat shock protein 70 OS=Gallus gallus OX=9031 GN=HSP70 PE=3 SV=1	CHICK	20
650	8.84	8.89	23.75	20.9	12.83	Q5ZIB1_CHICK	421	48214	Uncharacterized protein OS=Gallus gallus OX=9031 GN=RCJMB04_28i17 PE=2 SV=1	CHICK	7
651	8.82	8.94	38.66	38.66	36.08	A0A1D5P363_CHICK	194	21085	Uncharacterized protein OS=Gallus gallus OX=9031 GN=CBLN1 PE=4 SV=2	CHICK	7
652	8.82	8.88	43.89	35.56	31.67	A0A1L1RZK1_CHICK	531	61045	Uncharacterized protein OS=Gallus gallus OX=9031 GN=GLO1 PE=4 SV=2	CHICK	5
653	8.81	9.09	23.05	14.75	10.78	A0A1D5P742_CHICK	807	89299	Semaphorin 3F OS=Gallus gallus OX=9031 PE=4 SV=1	CHICK	7
654	8.81	8.87	51.61	51.61	39.78	A0A1D5PK48_CHICK	390	43462	Uncharacterized protein OS=Gallus gallus OX=9031 GN=APOC3 PE=4 SV=1	CHICK	5
655	8.78	8.88	14.82	10.88	6.842	F1NGV4_CHICK	347	39911	Uncharacterized protein OS=Gallus gallus OX=9031 GN=TIE1 PE=3 SV=2	CHICK	5
656	8.77	159.74	86.38	82.27	76.45	Q4ADJ6_CHICK	705	77801	Ovotransferrin OS=Gallus gallus OX=9031 GN=TFEW PE=2 SV=1	CHICK	201
657	8.76	8.92	34.67	25.63	25.63	R9PXN7_CHICK	199	22730	Hematopoietic prostaglandin D synthase OS=Gallus gallus OX=9031 GN=HPGDS PE=4 SV=2	CHICK	7
658	8.76	8.8	42.19	34.9	31.25	CREG1_CHICK	1048	114943	Protein CREG1 OS=Gallus gallus OX=9031 GN=CREG1 PE=2 SV=1	CHICK	9
659	8.7	24.4	55.38	50.77	44.87	A0A1D5PK53_CHICK	294	33444	Actin, alpha skeletal muscle OS=Gallus gallus OX=9031 GN=ACTA1 PE=3 SV=2	CHICK	20
660	8.7	8.75	17.97	13.94	11.22	Q9W6U9_CHICK	918	102496	Glycoprotein 130 OS=Gallus gallus OX=9031 GN=gp130 PE=2 SV=1	CHICK	8
661	8.64	8.78	28.88	23.63	23.63	F1NWI5_CHICK	208	23050	Uncharacterized protein OS=Gallus gallus OX=9031 GN=MANEA PE=4 SV=3	CHICK	9
662	8.64	8.67	45.08	45.08	33.61	R9PXR0_CHICK	122	13649	Uncharacterized protein OS=Gallus gallus OX=9031 GN=LOC422894 PE=4 SV=2	CHICK	5
663	8.6	8.7	26.73	15.31	15.31	A0A2L2FP59_CHICK	162	18259	Glutamate dehydrogenase OS=Gallus gallus OX=9031 PE=2 SV=1	CHICK	5
664	8.58	8.64	28.99	20.52	17.92	A0A1D5P1A5_CHICK	307	33205	Collagen triple helix repeat containing 1 OS=Gallus gallus OX=9031 PE=4 SV=2	CHICK	5
665	8.58	8.64	71.88	70.31	70.31	Q9I9H0_CHICK	128	12966	Gamma-synuclein OS=Gallus gallus OX=9031 GN=SNCG1 PE=2 SV=1	CHICK	5
666	8.56	8.66	50.41	39.75	39.75	BASP1_CHICK	652	72019	Brain acid soluble protein 1 homolog OS=Gallus gallus OX=9031 GN=BASP1 PE=2 SV=4	CHICK	7
667	8.56	8.59	21.23	19.51	11.36	SERPH_CHICK	405	45682	Serpin H1 OS=Gallus gallus OX=9031 GN=SERPINH1 PE=1 SV=2	CHICK	4
668	8.53	8.63	14.75	5.92	4.493	F1NZB0_CHICK	81	9054	Plexin A4 OS=Gallus gallus OX=9031 PE=4 SV=4	CHICK	5
669	8.52	75.03	81.31	78.6	75.45	TBB7_CHICK	444	49671	Tubulin beta-7 chain OS=Gallus gallus OX=9031 PE=2 SV=1	CHICK	65
670	8.5	8.61	35.6	24.46	21.2	A0A3Q2UF40_CHICK	181	20380	Uncharacterized protein OS=Gallus gallus OX=9031 PE=4 SV=1	CHICK	6
671	8.5	8.54	57.5	52.5	39.17	A2N883_CHICK	173	19787	VH1 protein (Fragment) OS=Gallus gallus OX=9031 GN=VH1 PE=2 SV=1	CHICK	9
672	8.42	8.63	35.46	20.85	14.73	A0A3Q2UBV6_CHICK	603	68436	Uncharacterized protein OS=Gallus gallus OX=9031 GN=POSTN PE=4 SV=1	CHICK	10
673	8.41	8.72	29.48	21.62	18.67	A0A3Q2TVX6_CHICK	366	38738	Uncharacterized protein OS=Gallus gallus OX=9031 GN=SAG PE=4 SV=1	CHICK	6
674	8.38	8.49	21.63	14.65	12.79	A0A1D5PAN0_CHICK	430	48976	Proline and arginine rich end leucine rich repeat protein OS=Gallus gallus OX=9031 PE=4 SV=2	CHICK	5
676	8.35	8.37	9.639	4.819	4.375	A0A3Q2TV06_CHICK	99	10237	Adhesion G protein-coupled receptor B2 OS=Gallus gallus OX=9031 PE=4 SV=1	CHICK	6
675	8.35	8.41	20.75	16.07	10.28	A0A3Q2U8R9_CHICK	335	37278	GDNF family receptor alpha-2 OS=Gallus gallus OX=9031 GN=GFRA2 PE=4 SV=1	CHICK	4
677	8.33	8.39	11.84	7.003	7.003	F1NIS8_CHICK	346	38070	Ephrin type-B receptor 3 OS=Gallus gallus OX=9031 GN=EPHB3 PE=3 SV=4	CHICK	5
678	8.32	8.51	14.59	8.68	7.479	Q8QFQ7_CHICK	1083	120864	Cytokine receptor-beta OS=Gallus gallus OX=9031 GN=LIFR PE=2 SV=1	CHICK	8
679	8.31	8.33	45.19	35.1	30.29	A0A1D5PZU5_CHICK	918	97502	Uncharacterized protein OS=Gallus gallus OX=9031 PE=4 SV=1	CHICK	7
680	8.27	8.4	36.82	29.05	18.58	A0A1D5PPI5_CHICK	795	91556	NmrA-like family domain-containing protein 1 OS=Gallus gallus OX=9031 GN=NMRAL1 PE=4 SV=2	CHICK	5
682	8.26	8.29	46.03	46.03	46.03	A0A1D5P7D9_CHICK	126	12977	Uncharacterized protein OS=Gallus gallus OX=9031 PE=4 SV=1	CHICK	12
681	8.26	8.35	16.38	8.973	7.412	FUBP2_CHICK	445	49923	Far upstream element-binding protein 2 OS=Gallus gallus OX=9031 GN=KHSRP PE=1 SV=1	CHICK	6
683	8.25	8.27	34.22	33.69	26.74	IGF2_CHICK	446	48174	Insulin-like growth factor II OS=Gallus gallus OX=9031 GN=IGF2 PE=1 SV=2	CHICK	5
684	8.21	20.41	32.24	26.01	19.89	A0A1D5P9P3_CHICK	915	105689	Alpha-actinin-1 OS=Gallus gallus OX=9031 GN=ACTN1 PE=4 SV=2	CHICK	15
685	8.19	19.85	48.81	48.81	48.81	A0A3Q2UCH2_CHICK	519	58883	Uncharacterized protein OS=Gallus gallus OX=9031 PE=4 SV=1	CHICK	18
686	8.18	8.19	44.36	44.36	37.59	Q9I9G9_CHICK	133	14063	Beta-synuclein OS=Gallus gallus OX=9031 GN=SNCB PE=2 SV=1	CHICK	4
687	8.17	8.25	16.12	11.36	11.36	A0A3Q3AQZ8_CHICK	3215	348442	Uncharacterized protein OS=Gallus gallus OX=9031 GN=IL1RAP PE=4 SV=1	CHICK	5
689	8.15	8.17	35.71	35.71	34.92	A0A3Q2UDI2_CHICK	807	86023	Uncharacterized protein OS=Gallus gallus OX=9031 GN=HIST1H2B5L PE=4 SV=1	CHICK	9
688	8.15	8.26	56.76	50.68	50.68	Q5ZJS7_CHICK	148	16220	Uncharacterized protein OS=Gallus gallus OX=9031 GN=RCJMB04_16b3 PE=2 SV=1	CHICK	8
690	8.13	8.26	14.74	7.979	4.597	A0A3Q2UIM7_CHICK	378	39805	Uncharacterized protein OS=Gallus gallus OX=9031 GN=MAN2A1 PE=4 SV=1	CHICK	4
691	8.12	8.2	34.82	34.82	31.17	A0A1D5P5M6_CHICK	247	26794	Uncharacterized protein OS=Gallus gallus OX=9031 PE=4 SV=1	CHICK	5
692	8.08	8.16	42.57	40.2	26.01	F1NLB5_CHICK	170	18562	Uncharacterized protein OS=Gallus gallus OX=9031 GN=KAZALD1 PE=4 SV=2	CHICK	7
695	8.04	8.05	26.67	22.73	16.97	A0A1D5P893_CHICK	330	34832	Uncharacterized protein OS=Gallus gallus OX=9031 GN=LOC426023 PE=4 SV=2	CHICK	4
694	8.04	8.12	15.93	13.82	12.48	F1NAA1_CHICK	621	70305	Dopachrome tautomerase OS=Gallus gallus OX=9031 PE=4 SV=1	CHICK	5
693	8.04	8.13	17.96	15.53	15.53	F1NNP2_CHICK	328	36574	Transforming growth factor beta OS=Gallus gallus OX=9031 GN=TGFB2 PE=3 SV=2	CHICK	6
696	8.03	8.17	20.9	12.04	10.2	A0A3Q3A731_CHICK	1604	180075	Uncharacterized protein OS=Gallus gallus OX=9031 PE=4 SV=1	CHICK	4
697	8.03	8.04	16.26	12.32	10.34	E1BSL7_CHICK	229	25599	Uncharacterized protein OS=Gallus gallus OX=9031 GN=ERP44 PE=4 SV=3	CHICK	5
698	8.02	8.02	38.01	33.48	33.48	A0A3Q2UGF7_CHICK	1002	106799	Uncharacterized protein OS=Gallus gallus OX=9031 GN=LOC423629 PE=4 SV=1	CHICK	5
699	8.01	8.01	36.56	25.99	25.99	A0A1L1RY95_CHICK	434	48524	Uncharacterized protein OS=Gallus gallus OX=9031 GN=UBE2N PE=3 SV=2	CHICK	5
701	8	8.01	29.45	23.97	23.29	E1BTQ4_CHICK	647	69253	Uncharacterized protein OS=Gallus gallus OX=9031 GN=AVDL PE=4 SV=1	CHICK	6
700	8	8.1	54.59	49.73	26.49	R4GLH0_CHICK	185	20373	Uncharacterized protein OS=Gallus gallus OX=9031 GN=ESM1 PE=4 SV=1	CHICK	4
702	7.99	8.03	37.63	28.57	28.57	A0A3Q2UFQ9_CHICK	226	25731	Cell adhesion molecule 2 OS=Gallus gallus OX=9031 PE=4 SV=1	CHICK	4
703	7.97	8.08	7.558	3.328	1.742	A0A3Q3AR07_CHICK	332	36212	Collagen alpha-3(VI) chain OS=Gallus gallus OX=9031 GN=COL6A3 PE=4 SV=1	CHICK	4
705	7.96	8.16	15.3	12.75	8.111	F1NC45_CHICK	863	94905	Very low-density lipoprotein receptor OS=Gallus gallus OX=9031 GN=VLDLR PE=4 SV=3	CHICK	5
706	7.96	8	24.33	22.19	19.79	A0A1D5PHP9_CHICK	603	68585	Uncharacterized protein OS=Gallus gallus OX=9031 GN=WIF1 PE=4 SV=1	CHICK	5
704	7.96	8.22	27.94	19.49	15.63	F1NK38_CHICK	1474	163339	T-complex protein 1 subunit eta OS=Gallus gallus OX=9031 GN=CCT7 PE=3 SV=3	CHICK	8
707	7.92	8.08	16.15	12.84	9.908	A0A3Q2TXL9_CHICK	958	107515	Stress induced phosphoprotein 1 OS=Gallus gallus OX=9031 PE=4 SV=1	CHICK	4
708	7.91	8.96	10.51	8.015	5.956	E1BYS4_CHICK	480	53197	Uncharacterized protein OS=Gallus gallus OX=9031 GN=CPD PE=4 SV=3	CHICK	6
709	7.9	8.1	22.86	16.9	13.52	F1P053_CHICK	623	70015	DnaJ homolog subfamily C member 3 OS=Gallus gallus OX=9031 GN=DNAJC3 PE=4 SV=2	CHICK	5
710	7.89	50.82	72.67	72	62	F1NMU4_CHICK	247	28303	Tubulin beta chain OS=Gallus gallus OX=9031 PE=3 SV=4	CHICK	45
711	7.89	7.97	15.49	13.75	10.68	Q8QFX0_CHICK	749	84597	Disintegrin metalloprotease ADAM10 OS=Gallus gallus OX=9031 GN=ADAM10 PE=2 SV=1	CHICK	5
712	7.87	7.95	12.42	12.42	10.42	F1NPH3_CHICK	1308	143214	Uncharacterized protein OS=Gallus gallus OX=9031 GN=VWA1 PE=4 SV=2	CHICK	4
713	7.85	7.98	26.48	26.48	22.37	A0A3Q3APB3_CHICK	108	12979	Uncharacterized protein OS=Gallus gallus OX=9031 PE=4 SV=1	CHICK	4
714	7.84	8.94	17.02	13.24	11.58	A0A1L1RWG9_CHICK	357	39628	Keratin, type I cytoskeletal 19 OS=Gallus gallus OX=9031 GN=KRT19 PE=3 SV=2	CHICK	7
715	7.82	7.96	47.06	30.48	19.79	Q5ZK81_CHICK	374	39591	S-(hydroxymethyl)glutathione dehydrogenase OS=Gallus gallus OX=9031 GN=RCJMB04_12i19 PE=2 SV=1	CHICK	7
716	7.78	7.96	8.81	2.975	1.907	A0A3Q2U9M2_CHICK	94	9712	Uncharacterized protein OS=Gallus gallus OX=9031 GN=FLNB PE=4 SV=1	CHICK	4
717	7.78	7.88	14.7	8.212	6.755	E1C5Q1_CHICK	1141	125685	Uncharacterized protein OS=Gallus gallus OX=9031 GN=DCBLD1 PE=4 SV=3	CHICK	4
718	7.76	8.68	22.77	18.31	12.26	F1P0Z9_CHICK	550	61059	alpha-1,2-Mannosidase OS=Gallus gallus OX=9031 GN=MAN1C1 PE=3 SV=5	CHICK	7
719	7.75	7.91	22.56	16.54	16.54	E1BYF1_CHICK	283	30707	Uncharacterized protein OS=Gallus gallus OX=9031 GN=CTH PE=3 SV=1	CHICK	5
720	7.73	7.79	52.45	36.76	26.47	F1P3P3_CHICK	1212	135309	Uncharacterized protein OS=Gallus gallus OX=9031 GN=ARHGDIA PE=4 SV=1	CHICK	4
721	7.69	8.02	36.96	36.96	26.09	A0A1D5PDK5_CHICK	4563	511069	Transgelin 2 OS=Gallus gallus OX=9031 PE=4 SV=3	CHICK	4
722	7.63	7.71	30.16	26.98	19.05	F1NRM8_CHICK	374	41071	Endoplasmic reticulum resident protein 29 OS=Gallus gallus OX=9031 GN=ERP29 PE=4 SV=3	CHICK	4
723	7.62	7.81	13.12	11.36	5.888	F1P5J5_CHICK	290	33939	Uncharacterized protein OS=Gallus gallus OX=9031 GN=AARS PE=3 SV=3	CHICK	4
724	7.59	7.74	17.27	17.27	15.32	F1NZW7_CHICK	618	68157	Peptidyl-prolyl cis-trans isomerase OS=Gallus gallus OX=9031 GN=PPIC PE=3 SV=4	CHICK	7
725	7.56	7.76	23.66	18.09	12.13	C5H3Z3_CHICK	142	16106	Phospholipid transfer protein OS=Gallus gallus OX=9031 GN=PLTP PE=2 SV=1	CHICK	6
726	7.51	7.57	35.14	34.46	34.46	A0A1D5PFR6_CHICK	1963	219793	Selenoprotein F OS=Gallus gallus OX=9031 PE=4 SV=2	CHICK	5
727	7.47	7.6	31.67	20.83	20.83	A0A1D5P6W9_CHICK	360	39209	Uncharacterized protein OS=Gallus gallus OX=9031 GN=SBSPON PE=4 SV=2	CHICK	5
729	7.47	7.51	7.771	4.16	4.16	A0A3Q2U0I3_CHICK	606	64622	Uncharacterized protein OS=Gallus gallus OX=9031 PE=4 SV=1	CHICK	5
728	7.47	7.55	20.33	13.12	11.09	Q5F411_CHICK	541	59715	T-complex protein 1 subunit epsilon OS=Gallus gallus OX=9031 GN=CCT5 PE=2 SV=1	CHICK	5
730	7.45	9.66	61.44	61.44	43.79	F1N910_CHICK	182	20409	Nucleoside diphosphate kinase OS=Gallus gallus OX=9031 GN=NME1 PE=3 SV=2	CHICK	7
731	7.45	7.73	13.59	10.68	9.709	Q90ZT4_CHICK	1030	112073	OL-protocadherin isoform OS=Gallus gallus OX=9031 GN=PCDH10 PE=2 SV=1	CHICK	7
732	7.42	7.58	32.09	24.64	20.92	F6VMN5_CHICK	475	53142	Uncharacterized protein OS=Gallus gallus OX=9031 GN=ST6GALNAC5 PE=3 SV=1	CHICK	6
733	7.4	7.53	48.98	48.98	48.98	B8YK79_CHICK	388	42414	Lysozyme OS=Gallus gallus OX=9031 GN=LYZ PE=3 SV=1	CHICK	7
734	7.37	7.52	22.22	15.08	15.08	A0A1D5PSS5_CHICK	1924	215179	Uncharacterized protein OS=Gallus gallus OX=9031 GN=VEGFD PE=3 SV=1	CHICK	6
735	7.34	7.57	21.1	17.65	15.35	A0A3Q2UA88_CHICK	620	68700	Sortilin 1 OS=Gallus gallus OX=9031 PE=4 SV=1	CHICK	8
736	7.33	7.43	27.63	25.31	13.01	A0A1D5PKI8_CHICK	297	33223	Uncharacterized protein OS=Gallus gallus OX=9031 GN=GPC4 PE=3 SV=2	CHICK	5
737	7.32	7.4	60.59	41.76	24.71	Q8QG67_CHICK	170	19395	Glutathione peroxidase OS=Gallus gallus OX=9031 GN=GPX4 PE=2 SV=3	CHICK	4
739	7.31	7.4	45.6	45.6	21.76	E1BZI3_CHICK	511	57771	Uncharacterized protein OS=Gallus gallus OX=9031 GN=CLEC3A PE=4 SV=1	CHICK	4
738	7.31	7.44	14.59	8.653	7.293	F1N8D3_CHICK	363	40998	Uncharacterized protein OS=Gallus gallus OX=9031 GN=CEP170P1 PE=4 SV=2	CHICK	5
740	7.29	7.37	38.58	32.64	22.26	A0A1D5PW25_CHICK	866	98245	Uncharacterized protein OS=Gallus gallus OX=9031 GN=LMAN2 PE=4 SV=1	CHICK	5
741	7.27	9.85	39.71	39.41	34.12	A0A1D5P7Z5_CHICK	340	37272	Uncharacterized protein OS=Gallus gallus OX=9031 GN=P3H3 PE=4 SV=2	CHICK	10
742	7.27	9.46	38.95	29.07	19.19	Q9DF61_CHICK	344	37531	OBCAM alpha 1 isoform OS=Gallus gallus OX=9031 GN=OBCAM PE=2 SV=1	CHICK	5
743	7.26	7.34	23.17	17.6	17.6	A0A3Q2U1E1_CHICK	698	71657	Paralemmin-1 OS=Gallus gallus OX=9031 GN=PALM PE=4 SV=1	CHICK	4
744	7.26	7.34	18.34	17.48	17.48	DRAXI_CHICK	428	49003	Draxin OS=Gallus gallus OX=9031 GN=DRAXIN PE=1 SV=1	CHICK	4
745	7.25	7.3	9.771	3.035	2.665	A0A1D5P173_CHICK	2702	292243	Cadherin EGF LAG seven-pass G-type receptor 2 OS=Gallus gallus OX=9031 PE=4 SV=2	CHICK	4
746	7.24	7.5	25.16	12.47	7.996	E1C866_CHICK	777	85097	AP-2 complex subunit alpha OS=Gallus gallus OX=9031 GN=AP2A2 PE=3 SV=3	CHICK	7
747	7.19	7.33	35.76	19.06	14.56	A0A1D5PLS2_CHICK	69	7874	Citrate synthase OS=Gallus gallus OX=9031 PE=3 SV=2	CHICK	4
748	7.19	7.32	44.2	33.7	24.28	Q4JK63_CHICK	276	30254	20-hydroxysteroid dehydrogenase OS=Gallus gallus OX=9031 PE=2 SV=1	CHICK	5
749	7.16	7.29	51.11	51.11	39.26	LEG4_CHICK	363	40658	Beta-galactoside-binding lectin OS=Gallus gallus OX=9031 GN=CG-1B PE=1 SV=2	CHICK	4
750	7.15	7.21	34.26	25.93	25.93	RAN_CHICK	216	24427	GTP-binding nuclear protein Ran OS=Gallus gallus OX=9031 GN=RAN PE=2 SV=1	CHICK	5
751	7.14	7.2	6.211	5.768	5.768	F1NDL4_CHICK	539	56957	Uncharacterized protein OS=Gallus gallus OX=9031 PE=4 SV=4	CHICK	6
752	7.13	7.27	23.26	14.97	10.16	F1NB95_CHICK	883	100867	Uncharacterized protein OS=Gallus gallus OX=9031 GN=PCSK1 PE=3 SV=2	CHICK	6
754	7.12	7.18	28.73	22.91	17.09	A0A3Q2U5H1_CHICK	1626	179020	Myosin light chain 6 OS=Gallus gallus OX=9031 PE=4 SV=1	CHICK	5
753	7.12	7.2	35.71	32.59	32.59	R4GMB5_CHICK	224	24274	Fibroblast growth factor OS=Gallus gallus OX=9031 GN=FGF19 PE=3 SV=1	CHICK	5
756	7.08	7.11	42	38.5	38.5	F1NLT8_CHICK	466	53254	Uncharacterized protein OS=Gallus gallus OX=9031 GN=ARHGDIB PE=4 SV=2	CHICK	4
755	7.08	7.14	22.1	12.06	9.583	FLRT3_CHICK	180	21092	Leucine-rich repeat transmembrane protein FLRT3 OS=Gallus gallus OX=9031 GN=FLRT3 PE=1 SV=2	CHICK	4
757	7.07	7.15	17.76	12.86	12.86	D8UWD9_CHICK	1338	148330	Colony-stimulating factor 1 OS=Gallus gallus OX=9031 GN=CSF1 PE=2 SV=1	CHICK	6
758	7.05	7.17	32.06	28.95	24.16	A0A1D5P7U1_CHICK	418	45494	Uncharacterized protein OS=Gallus gallus OX=9031 GN=CADM3 PE=4 SV=2	CHICK	6
760	7.05	7.1	19.46	13.87	12.63	A0A1D5P986_CHICK	483	53769	Uncharacterized protein OS=Gallus gallus OX=9031 GN=LIPG PE=3 SV=2	CHICK	4
759	7.05	7.11	15.48	9.731	7.692	A0A3Q3B296_CHICK	467	52035	Uncharacterized protein OS=Gallus gallus OX=9031 GN=CP PE=4 SV=1	CHICK	6
762	7.04	7.14	24.61	14.49	14.49	CH60_CHICK	205	23565	60 kDa heat shock protein, mitochondrial OS=Gallus gallus OX=9031 GN=HSPD1 PE=1 SV=1	CHICK	4
761	7.04	7.16	31.6	31.6	31.6	RAB2A_CHICK	212	23522	Ras-related protein Rab-2A OS=Gallus gallus OX=9031 GN=RAB2A PE=2 SV=1	CHICK	6
763	6.98	7.02	14.86	14.61	14.61	F1NIF0_CHICK	2861	311028	Uncharacterized protein OS=Gallus gallus OX=9031 GN=CA9 PE=4 SV=3	CHICK	4
764	6.97	7.09	23.01	15.95	15.95	A0A1D5PFD3_CHICK	406	44704	Protein CASC4 OS=Gallus gallus OX=9031 GN=CASC4 PE=4 SV=1	CHICK	5
765	6.97	7.03	14.42	8.307	5.016	F1NTY3_CHICK	417	44667	Uncharacterized protein OS=Gallus gallus OX=9031 GN=LRRC4C PE=4 SV=2	CHICK	4
766	6.96	7	19.59	19.59	15.12	E1C2A1_CHICK	475	55858	Uncharacterized protein OS=Gallus gallus OX=9031 GN=ANP32A PE=4 SV=4	CHICK	6
767	6.95	7.08	22.38	22.38	22.38	Q5F3R9_CHICK	277	32151	Uncharacterized protein OS=Gallus gallus OX=9031 GN=RCJMB04_8c13 PE=2 SV=1	CHICK	5
768	6.95	6.98	28.18	25.45	25.45	R4GIC2_CHICK	110	12110	Uncharacterized protein OS=Gallus gallus OX=9031 GN=GUCA2A PE=4 SV=1	CHICK	5
769	6.92	7.06	26.04	19.37	9.85	Q5ZMF5_CHICK	599	68109	Uncharacterized protein OS=Gallus gallus OX=9031 GN=RCJMB04_2d15 PE=2 SV=1	CHICK	5
770	6.91	7.07	33.33	24.37	19.33	F1P2A6_CHICK	1502	166316	Adenosine deaminase OS=Gallus gallus OX=9031 GN=ADA PE=3 SV=2	CHICK	5
771	6.9	7.05	36.89	34.43	34.43	R4GMD9_CHICK	122	14228	Uncharacterized protein OS=Gallus gallus OX=9031 GN=TXNDC17 PE=4 SV=1	CHICK	4
772	6.83	7.01	38.93	29.87	17.45	A0A1D5PCU1_CHICK	218	24564	Uncharacterized protein OS=Gallus gallus OX=9031 GN=SLC25A5 PE=3 SV=2	CHICK	5
773	6.83	6.92	29.17	23.44	23.44	F1P4U3_CHICK	741	82392	Secreted phosphoprotein 24 OS=Gallus gallus OX=9031 GN=SPP2 PE=4 SV=3	CHICK	4
774	6.82	7.32	48.88	27.8	19.73	A0A1L1RRN4_CHICK	252	26711	Peptidyl-prolyl cis-trans isomerase OS=Gallus gallus OX=9031 GN=PPIB PE=3 SV=2	CHICK	4
775	6.8	6.83	5.799	5.799	5.799	Q5ZJH4_CHICK	707	77980	Uncharacterized protein OS=Gallus gallus OX=9031 GN=RCJMB04_18b22 PE=2 SV=1	CHICK	6
776	6.79	6.82	40.76	31.85	31.85	R4GI13_CHICK	157	17757	Complexin 3 OS=Gallus gallus OX=9031 PE=4 SV=1	CHICK	4
777	6.77	6.81	29.93	23.81	20.75	A0A3Q2TY59_CHICK	791	84925	Meteorin, glial cell differentiation regulator OS=Gallus gallus OX=9031 PE=4 SV=1	CHICK	4
778	6.75	7.18	15.96	10.39	10.39	F1NDN6_CHICK	959	105722	Keratin 12 OS=Gallus gallus OX=9031 PE=3 SV=4	CHICK	12
779	6.74	6.78	53.01	40.36	35.54	COF2_CHICK	277	30436	Cofilin-2 OS=Gallus gallus OX=9031 GN=CFL2 PE=1 SV=2	CHICK	4
780	6.73	6.9	29.02	16.72	16.72	Q90W83_CHICK	317	36472	Aldo-keto reductase OS=Gallus gallus OX=9031 GN=akr PE=2 SV=1	CHICK	5
781	6.72	8.93	49.27	31.71	31.71	A0A1L1RP46_CHICK	837	87739	Uncharacterized protein OS=Gallus gallus OX=9031 GN=RAB1A PE=4 SV=2	CHICK	6
782	6.71	6.75	24.66	19.93	16.22	RSSA_CHICK	296	33021	40S ribosomal protein SA OS=Gallus gallus OX=9031 GN=RPSA PE=3 SV=1	CHICK	5
783	6.69	6.73	11.76	10.95	9.804	F1NJ18_CHICK	1785	196892	Uncharacterized protein OS=Gallus gallus OX=9031 GN=GPR37L1 PE=4 SV=3	CHICK	9
784	6.67	6.7	9.988	8.385	8.385	A0A3Q3AIR3_CHICK	176	18997	Elastin OS=Gallus gallus OX=9031 GN=ELN PE=4 SV=1	CHICK	5
785	6.63	6.87	22.8	17.94	13.27	Q5F424_CHICK	535	57431	Uncharacterized protein OS=Gallus gallus OX=9031 GN=CCT2 PE=2 SV=1	CHICK	5
786	6.6	6.7	13.79	11.49	11.49	A0A1D5P3C1_CHICK	435	48571	Beta-1,4-galactosyltransferase 3 OS=Gallus gallus OX=9031 PE=4 SV=2	CHICK	5
787	6.6	6.63	12.26	10.45	6.964	F1N9F4_CHICK	365	41373	Uncharacterized protein OS=Gallus gallus OX=9031 GN=DNER PE=4 SV=3	CHICK	4
788	6.57	8.8	36.36	36.36	29.55	A0A1D5P8P1_CHICK	220	24910	Uncharacterized protein OS=Gallus gallus OX=9031 GN=RAB3A PE=4 SV=2	CHICK	5
790	6.55	6.62	14.82	14.82	13.32	E1BU03_CHICK	605	67914	Uncharacterized protein OS=Gallus gallus OX=9031 GN=ARSG PE=4 SV=3	CHICK	5
789	6.55	10.03	17.15	12.14	10.01	F1NZZ6_CHICK	604	66554	Uncharacterized protein OS=Gallus gallus OX=9031 GN=CDH8 PE=4 SV=2	CHICK	7
791	6.54	6.62	40.29	34.95	32.04	Q3HWX0_CHICK	206	23876	Preproglucagon B OS=Gallus gallus OX=9031 GN=GCG PE=2 SV=1	CHICK	5
792	6.53	6.64	45.29	39.91	39.91	A0A1D5PII3_CHICK	685	78309	Ephrin A5 OS=Gallus gallus OX=9031 PE=3 SV=1	CHICK	13
793	6.51	6.55	14.63	12.93	5.272	E1BS31_CHICK	425	47736	Membrane palmitoylated protein 6 OS=Gallus gallus OX=9031 PE=3 SV=4	CHICK	3
794	6.51	6.54	21.51	19.25	19.25	R4GG19_CHICK	265	30158	Neurexophilin OS=Gallus gallus OX=9031 GN=NXPH2 PE=3 SV=1	CHICK	4
796	6.5	6.53	6.421	3.304	3.304	A0A3Q3A785_CHICK	1404	146896	Protein tyrosine phosphatase, receptor type U OS=Gallus gallus OX=9031 PE=4 SV=1	CHICK	4
795	6.5	6.54	17.52	14.19	11.31	F1P4X3_CHICK	251	28272	Alpha-L-fucosidase OS=Gallus gallus OX=9031 GN=FUCA1 PE=3 SV=2	CHICK	5
797	6.48	6.61	26.43	26.43	26.43	Q5ZL50_CHICK	140	15046	Profilin OS=Gallus gallus OX=9031 GN=PFN1 PE=2 SV=1	CHICK	5
798	6.44	6.54	12.36	10.06	8.487	A0A3Q2TST0_CHICK	685	71210	Multiple EGF like domains 11 OS=Gallus gallus OX=9031 PE=4 SV=1	CHICK	7
799	6.43	6.49	19.52	10.53	10.53	F1NVD4_CHICK	422	45354	Adenylosuccinate synthetase isozyme 1 OS=Gallus gallus OX=9031 GN=ADSSL1 PE=3 SV=4	CHICK	4
800	6.4	6.58	33.88	23.77	16.94	A0A3Q2TVZ3_CHICK	2202	244590	Na(+)/H(+) exchange regulatory cofactor NHE-RF1 OS=Gallus gallus OX=9031 GN=SLC9A3R1 PE=4 SV=1	CHICK	4
801	6.39	6.41	19.56	14.95	14.95	F1NNV6_CHICK	636	71227	Uncharacterized protein OS=Gallus gallus OX=9031 GN=ATP6AP1 PE=4 SV=3	CHICK	4
802	6.37	6.45	33.33	26.67	26.67	F1P170_CHICK	423	47251	Uncharacterized protein OS=Gallus gallus OX=9031 GN=PRLL PE=3 SV=1	CHICK	5
803	6.34	6.41	18.68	11.52	9.551	F1NAB7_CHICK	650	73638	Uncharacterized protein OS=Gallus gallus OX=9031 GN=C1R PE=3 SV=2	CHICK	4
804	6.31	8.57	45.56	26.61	25.81	TPM2_CHICK	284	32777	Isoform 3 of Tropomyosin beta chain OS=Gallus gallus OX=9031 GN=TPM2	CHICK	7
805	6.3	6.32	30.14	22.83	18.72	H101_CHICK	128	13583	Histone H1.01 OS=Gallus gallus OX=9031 PE=1 SV=2	CHICK	5
806	6.28	6.36	18.77	14.65	14.65	E1BSF5_CHICK	648	70762	Branched-chain-amino-acid aminotransferase OS=Gallus gallus OX=9031 GN=BCAT1 PE=3 SV=3	CHICK	5
807	6.28	6.3	38.06	24.15	16.54	E1BZB3_CHICK	344	37200	Uncharacterized protein OS=Gallus gallus OX=9031 GN=C18H17orf58 PE=4 SV=2	CHICK	4
808	6.27	8.58	19.86	14.98	6.039	F1NZV0_CHICK	359	38074	Uncharacterized protein OS=Gallus gallus OX=9031 GN=SEMA4B PE=3 SV=4	CHICK	5
810	6.24	6.26	36.27	21.08	21.08	A0A3Q2TY54_CHICK	294	32545	Uncharacterized protein OS=Gallus gallus OX=9031 PE=4 SV=1	CHICK	6
809	6.24	6.31	41.49	41.19	33.73	A0A3Q2U926_CHICK	300	34164	Uncharacterized protein OS=Gallus gallus OX=9031 GN=ASPH PE=4 SV=1	CHICK	6
811	6.23	6.25	14.29	9.796	7.551	A0A1D5P6Q8_CHICK	490	53826	Solute carrier family 2, facilitated glucose transporter member 1 OS=Gallus gallus OX=9031 GN=SLC2A1 PE=3 SV=1	CHICK	3
812	6.2	6.22	13.19	6.815	5.63	F1NJ89_CHICK	1532	171712	Uncharacterized protein OS=Gallus gallus OX=9031 GN=GALC PE=4 SV=4	CHICK	3
813	6.18	8.26	62.38	62.38	40.59	A0A3Q2U474_CHICK	1781	202211	Uncharacterized protein OS=Gallus gallus OX=9031 PE=4 SV=1	CHICK	6
814	6.18	6.27	15.95	10.21	8.612	Q5ZK20_CHICK	627	70987	Protein disulfide-isomerase A4 OS=Gallus gallus OX=9031 GN=RCJMB04_13l7 PE=2 SV=1	CHICK	4
815	6.17	6.3	23.64	16.36	12.73	Q5ZKQ9_CHICK	385	41452	RNA binding motif protein, X-linked OS=Gallus gallus OX=9031 GN=RBMX PE=2 SV=1	CHICK	4
816	6.16	6.24	23.31	18.8	18.8	E1C5F2_CHICK	393	45323	Uncharacterized protein OS=Gallus gallus OX=9031 GN=RNASET2 PE=3 SV=1	CHICK	5
817	6.16	6.18	7.488	7.488	4.992	F1N802_CHICK	1898	213132	Uncharacterized protein OS=Gallus gallus OX=9031 GN=PODXL2 PE=4 SV=5	CHICK	4
818	6.15	6.26	7.888	6.135	5.259	F1NWI1_CHICK	457	52810	Uncharacterized protein OS=Gallus gallus OX=9031 GN=PCDH18 PE=4 SV=2	CHICK	5
819	6.14	6.16	35.34	28.45	20.69	A0A1D5PAE4_CHICK	232	26248	Uncharacterized protein OS=Gallus gallus OX=9031 GN=HDGFL1 PE=4 SV=1	CHICK	3
820	6.13	12.21	20.36	13.64	10.18	A0A1D5PQ92_CHICK	1755	196264	Uncharacterized protein OS=Gallus gallus OX=9031 GN=LOC112529929 PE=3 SV=2	CHICK	12
821	6.13	6.29	24.3	22.91	18.16	F1NCS3_CHICK	2495	279305	Uncharacterized protein OS=Gallus gallus OX=9031 GN=NAAA PE=4 SV=4	CHICK	5
822	6.09	8.43	15.12	11.31	7.143	A0A1D5PPF8_CHICK	296	32719	Uncharacterized protein OS=Gallus gallus OX=9031 GN=HSPA4 PE=3 SV=1	CHICK	4
824	6.09	6.1	14.03	6.436	6.436	A0A3Q2U0X6_CHICK	96	9752	Uncharacterized protein OS=Gallus gallus OX=9031 PE=4 SV=1	CHICK	3
823	6.09	6.21	46.81	46.81	46.81	E1C733_CHICK	736	79734	Chemokine OS=Gallus gallus OX=9031 GN=CCL26 PE=2 SV=1	CHICK	4
825	6.08	6.27	21.22	18.78	14.26	A0A1D5P1E1_CHICK	575	62885	Uncharacterized protein OS=Gallus gallus OX=9031 GN=TPP1 PE=4 SV=2	CHICK	5
826	6.08	6.08	14.76	13.65	9.225	E1C7B5_CHICK	584	65366	Amino acid transporter OS=Gallus gallus OX=9031 GN=SLC1A3 PE=3 SV=2	CHICK	4
829	6.06	6.07	14.13	12.33	9.417	IGHM_CHICK	928	102684	Ig mu chain C region OS=Gallus gallus OX=9031 PE=2 SV=2	CHICK	3
827	6.06	10.39	41.75	35.09	20.88	Q71SF8_CHICK	570	62069	Collapsin response mediator protein-4B OS=Gallus gallus OX=9031 GN=CRMP4B PE=2 SV=1	CHICK	11
828	6.06	6.11	17.58	10.55	7.422	Q9DD46_CHICK	512	56312	Aldehyde dehydrogenase OS=Gallus gallus OX=9031 GN=ALDH6 PE=2 SV=1	CHICK	3
830	6.05	6.17	31.37	24.84	13.98	F1NKG5_CHICK	4652	533178	Dimethylarginine dimethylaminohydrolase 1 OS=Gallus gallus OX=9031 PE=4 SV=3	CHICK	4
833	6.04	6.04	32.9	32.9	26.45	A0A3Q2UGN3_CHICK	404	44778	Microfibril associated protein 2 OS=Gallus gallus OX=9031 PE=4 SV=1	CHICK	11
831	6.04	8.21	24.23	15.64	15.03	A0A3Q2UJ52_CHICK	531	54339	Uncharacterized protein OS=Gallus gallus OX=9031 PE=4 SV=1	CHICK	9
832	6.04	6.05	23.27	16.59	12.21	R4GH52_CHICK	434	50372	Uncharacterized protein OS=Gallus gallus OX=9031 GN=P3H4 PE=4 SV=2	CHICK	3
834	6.03	6.04	20.72	10.22	10.22	A0A3Q2UPC4_CHICK	130	14955	Uncharacterized protein OS=Gallus gallus OX=9031 GN=OPN1LW PE=4 SV=1	CHICK	3
837	6.02	6.02	74.78	62.61	62.61	A0A1D5PMT8_CHICK	426	47071	Uncharacterized protein OS=Gallus gallus OX=9031 GN=RPLP2 PE=3 SV=1	CHICK	4
836	6.02	6.04	7.102	4.261	4.261	E1BXK3_CHICK	354	40406	Glycogen [starch] synthase OS=Gallus gallus OX=9031 GN=GYS2 PE=3 SV=3	CHICK	3
838	6.02	6.02	31.4	13.04	13.04	E1C0F3_CHICK	544	60826	Uncharacterized protein OS=Gallus gallus OX=9031 GN=RAB7A PE=4 SV=1	CHICK	3
835	6.02	6.89	21.05	18.42	14.91	Q5F3D2_CHICK	342	36656	Uncharacterized protein OS=Gallus gallus OX=9031 GN=HNRNPH3 PE=2 SV=1	CHICK	5
839	6.01	50.51	69.54	65.33	63.53	A0A1L1RJP8_CHICK	753	82365	Tubulin alpha chain OS=Gallus gallus OX=9031 PE=3 SV=2	CHICK	58
841	6.01	6.01	23.48	23.48	14.39	F1NB27_CHICK	350	38202	Uncharacterized protein OS=Gallus gallus OX=9031 GN=DLK2 PE=4 SV=4	CHICK	4
840	6.01	6.01	26.69	13.49	13.49	F1NGN9_CHICK	1098	122402	Uncharacterized protein OS=Gallus gallus OX=9031 GN=CD99L2 PE=4 SV=4	CHICK	6
842	6.01	6.01	20.78	10.98	10.98	F1NHI7_CHICK	1230	136363	Phosphoinositide-3-kinase interacting protein 1 OS=Gallus gallus OX=9031 PE=4 SV=4	CHICK	5
847	6	6	20.78	20.13	20.13	A0A3Q2UBC3_CHICK	519	58444	Uncharacterized protein OS=Gallus gallus OX=9031 GN=MFAP5 PE=4 SV=1	CHICK	4
844	6	8.01	13.94	13.59	13.59	A0A3Q3AM18_CHICK	1768	191855	Uncharacterized protein OS=Gallus gallus OX=9031 PE=4 SV=1	CHICK	10
843	6	12.01	35.22	32.39	28.34	F1NMY1_CHICK	519	56797	14-3-3 protein gamma OS=Gallus gallus OX=9031 GN=YWHAG PE=3 SV=3	CHICK	6
848	6	6	53.26	52.17	52.17	G8HN01_CHICK	778	85832	Gonadotrophin-releasing hormone I OS=Gallus gallus OX=9031 GN=GnRH-I PE=4 SV=1	CHICK	3
845	6	6.08	23.2	21.27	12.43	Q92074_CHICK	362	40929	Beta-1,4-galactosyltransferase OS=Gallus gallus OX=9031 GN=CKI PE=2 SV=1	CHICK	3
846	6	6	60.87	51.09	42.39	S10A6_CHICK	92	10276	Protein S100-A6 OS=Gallus gallus OX=9031 GN=S100A6 PE=3 SV=1	CHICK	4
849	5.98	6.03	7.64	4.498	2.773	A0A3Q3AE57_CHICK	286	30872	Adhesion G protein-coupled receptor B1 OS=Gallus gallus OX=9031 PE=4 SV=1	CHICK	3
850	5.97	6.07	15.2	6.156	5.025	Q5ZL51_CHICK	796	91707	Vacuolar protein sorting-associated protein 35 OS=Gallus gallus OX=9031 GN=RCJMB04_7m14 PE=2 SV=1	CHICK	3
851	5.95	6.08	15.91	9.819	4.74	A0A1D5PLJ7_CHICK	988	107485	SLIT and NTRK like family member 3 OS=Gallus gallus OX=9031 PE=4 SV=2	CHICK	4
852	5.93	6.03	18.52	14.81	14.81	F1P3Y2_CHICK	626	68249	Rhodopsin OS=Gallus gallus OX=9031 PE=3 SV=2	CHICK	4
853	5.92	6.1	65.14	55.05	46.79	PRVT_CHICK	256	27045	Parvalbumin, thymic OS=Gallus gallus OX=9031 PE=1 SV=2	CHICK	4
855	5.9	5.97	27.78	27.78	27.78	A0A1D5PYZ2_CHICK	826	92463	Uncharacterized protein OS=Gallus gallus OX=9031 GN=NRN1 PE=4 SV=1	CHICK	5
854	5.9	5.97	13.89	8.632	6.947	Q5ZLV5_CHICK	475	53079	Uncharacterized protein OS=Gallus gallus OX=9031 GN=RCJMB04_4l9 PE=2 SV=1	CHICK	3
856	5.85	6.03	30.67	21.91	16.49	A0A1D5PU31_CHICK	1021	112461	Phospholipase A2 group XV OS=Gallus gallus OX=9031 PE=4 SV=2	CHICK	5
857	5.85	5.93	19.3	12.66	12.03	E5G6H7_CHICK	317	35077	ADP-ribosyl cyclase CD157 OS=Gallus gallus OX=9031 GN=BST1 PE=2 SV=1	CHICK	3
858	5.85	5.89	21.63	16.73	16.73	R4GH61_CHICK	245	25075	Uncharacterized protein OS=Gallus gallus OX=9031 GN=C1QL1 PE=4 SV=1	CHICK	3
859	5.83	5.89	12.24	12.24	12.24	F1NSK8_CHICK	357	40085	Uncharacterized protein OS=Gallus gallus OX=9031 GN=ADPRH PE=4 SV=3	CHICK	3
860	5.75	18.66	28.43	26.01	21.57	Q5ZHM4_CHICK	496	55399	Uncharacterized protein OS=Gallus gallus OX=9031 GN=RCJMB04_35g11 PE=2 SV=1	CHICK	10
862	5.73	5.89	16.82	12.68	8.279	E1BX97_CHICK	282	31560	Immunoglobulin superfamily DCC subclass member 3 OS=Gallus gallus OX=9031 PE=4 SV=5	CHICK	4
861	5.73	6.02	23.24	17.95	7.853	Q5ZLW0_CHICK	624	69749	Uncharacterized protein OS=Gallus gallus OX=9031 GN=LCP1 PE=2 SV=1	CHICK	5
864	5.72	5.77	19.08	15.9	15.9	A0A1D5P237_CHICK	346	39379	Secreted frizzled related protein 4 OS=Gallus gallus OX=9031 PE=4 SV=1	CHICK	4
863	5.72	5.92	30.05	18.78	11.45	A0A1D5P4C7_CHICK	559	60385	Dihydropyrimidinase like 5 OS=Gallus gallus OX=9031 PE=4 SV=2	CHICK	5
865	5.68	5.84	9.204	4.83	2.089	F1NJA1_CHICK	875	96752	Uncharacterized protein OS=Gallus gallus OX=9031 GN=ADAMTS12 PE=4 SV=4	CHICK	3
866	5.66	5.75	34.75	27.3	18.09	A6N8N6_CHICK	840	94683	Insulin-like growth factor-binding protein 3 OS=Gallus gallus OX=9031 PE=2 SV=1	CHICK	4
867	5.64	5.72	28.96	24.59	20.77	A0A3Q2U7H6_CHICK	358	38804	Prostaglandin E synthase 3 OS=Gallus gallus OX=9031 PE=4 SV=1	CHICK	3
868	5.64	5.68	17.42	15.48	10.97	F1NKZ7_CHICK	1078	123032	2-oxoglutarate and iron dependent oxygenase domain containing 3 OS=Gallus gallus OX=9031 PE=4 SV=4	CHICK	3
869	5.62	5.78	23.15	17.42	14.32	A0A3Q2UCY6_CHICK	1454	157629	Uncharacterized protein OS=Gallus gallus OX=9031 PE=4 SV=1	CHICK	6
870	5.6	5.69	24.62	10.96	9.459	F1NNK9_CHICK	507	58697	Uncharacterized protein OS=Gallus gallus OX=9031 GN=DPYSL4 PE=4 SV=3	CHICK	4
871	5.59	8.06	14.87	10.76	10.76	F1NFK3_CHICK	131	14608	Leucine rich repeat and Ig domain containing 2 OS=Gallus gallus OX=9031 PE=4 SV=3	CHICK	5
872	5.58	5.68	51.32	38.1	33.33	D5M8S2_CHICK	273	29949	DJ-1 OS=Gallus gallus OX=9031 GN=DJ-1 PE=2 SV=1	CHICK	4
873	5.58	5.66	30.53	30.53	30.53	F1NFR1_CHICK	88	9856	Uncharacterized protein OS=Gallus gallus OX=9031 GN=FAM19A2 PE=4 SV=4	CHICK	3
874	5.57	5.66	8.984	6.152	6.152	E1C3B9_CHICK	118	13552	Uncharacterized protein OS=Gallus gallus OX=9031 GN=CLSTN3 PE=4 SV=2	CHICK	4
875	5.53	5.68	13.36	9.395	9.186	F1NIB4_CHICK	210	24020	Heterogeneous nuclear ribonucleoprotein A/B OS=Gallus gallus OX=9031 PE=4 SV=5	CHICK	4
876	5.52	5.57	18.6	12.8	12.8	E1C7J1_CHICK	134	14628	Uncharacterized protein OS=Gallus gallus OX=9031 GN=CA10 PE=4 SV=2	CHICK	5
877	5.51	5.71	17.33	14.05	9.602	A0A1D5NVT2_CHICK	427	47987	Sulfotransferase OS=Gallus gallus OX=9031 PE=3 SV=2	CHICK	4
878	5.51	5.57	14.76	8.932	5.631	F1NWG8_CHICK	1141	126496	Uncharacterized protein OS=Gallus gallus OX=9031 GN=LRRTM2 PE=4 SV=3	CHICK	3
879	5.48	5.57	11.52	10.14	5.223	Q98SM6_CHICK	651	71004	Death receptor 6 OS=Gallus gallus OX=9031 PE=2 SV=2	CHICK	3
880	5.47	5.51	4.842	3.953	3.953	E1BQF1_CHICK	740	82177	Uncharacterized protein OS=Gallus gallus OX=9031 GN=PCDH9 PE=4 SV=2	CHICK	3
881	5.45	5.58	31.28	24.67	22.03	Q5ZHY1_CHICK	227	25005	Uncharacterized protein OS=Gallus gallus OX=9031 GN=RCJMB04_32c11 PE=2 SV=1	CHICK	4
882	5.38	5.54	14.62	7.874	5.962	F1NY25_CHICK	928	101945	Cytoplasmic aconitate hydratase OS=Gallus gallus OX=9031 GN=ACO1 PE=3 SV=1	CHICK	4
883	5.38	5.54	57.63	57.63	46.61	MTPN_CHICK	154	17422	Myotrophin OS=Gallus gallus OX=9031 GN=MTPN PE=3 SV=1	CHICK	4
884	5.36	5.44	60.58	37.96	30.66	B0FLN8_CHICK	348	36409	Cellular retinoic acid binding protein I OS=Gallus gallus OX=9031 GN=CRABP-I PE=2 SV=1	CHICK	4
885	5.35	5.42	32.61	21.3	18.26	Q9PW67_CHICK	230	26315	Ubiquitin carboxyl-terminal hydrolase OS=Gallus gallus OX=9031 GN=UCH-6 PE=2 SV=1	CHICK	3
886	5.33	5.41	55.24	55.24	48.57	CYC_CHICK	165	17810	Cytochrome c OS=Gallus gallus OX=9031 GN=CYC PE=1 SV=2	CHICK	4
887	5.31	5.42	38.41	31.71	31.71	A0A3Q3AUG8_CHICK	171	18169	Calumenin OS=Gallus gallus OX=9031 PE=4 SV=1	CHICK	5
889	5.29	5.41	31.31	20.2	16.5	A0A1D5PKN8_CHICK	1199	131920	Uncharacterized protein OS=Gallus gallus OX=9031 GN=MPST PE=4 SV=1	CHICK	3
888	5.29	5.46	22.66	13.63	7.389	Q5ZHU2_CHICK	609	67943	Uncharacterized protein OS=Gallus gallus OX=9031 GN=RCJMB04_33e1 PE=2 SV=1	CHICK	4
890	5.26	5.32	19.37	12.63	12.63	E1C2U3_CHICK	481	53400	Alpha-(1,3)-fucosyltransferase OS=Gallus gallus OX=9031 GN=FUT10 PE=3 SV=2	CHICK	4
891	5.25	5.3	19.42	7.591	5.985	A0A1D5PIZ1_CHICK	1153	126521	Uncharacterized protein OS=Gallus gallus OX=9031 GN=THOP1 PE=3 SV=1	CHICK	3
892	5.22	7.37	46.53	46.53	46.53	A0A3Q2UHW8_CHICK	1013	113463	Uncharacterized protein OS=Gallus gallus OX=9031 PE=4 SV=1	CHICK	10
894	5.2	5.29	24.67	24.67	24.67	Q2EJU6_CHICK	227	25660	Pentaxin OS=Gallus gallus OX=9031 GN=CRP PE=2 SV=1	CHICK	7
893	5.2	5.38	30.83	30.83	25.56	Q6DRR5_CHICK	133	14816	Fatty acid-binding protein OS=Gallus gallus OX=9031 GN=FABP PE=3 SV=1	CHICK	4
895	5.18	5.25	9.903	7.767	7.767	A0A3Q3AJJ9_CHICK	649	70307	Uncharacterized protein OS=Gallus gallus OX=9031 GN=NECTIN1 PE=4 SV=1	CHICK	4
896	5.15	5.28	51.82	40.91	28.18	C1L370_CHICK	151	16281	Parvalbumin OS=Gallus gallus OX=9031 GN=pvalb1 PE=2 SV=1	CHICK	3
897	5.14	5.29	9.06	5.185	2.222	A0A1D5PQI8_CHICK	492	53763	Uncharacterized protein OS=Gallus gallus OX=9031 GN=SHROOM2 PE=4 SV=2	CHICK	3
899	5.11	5.15	25.77	25.77	25.77	A0A3Q2TUW7_CHICK	1577	173486	Cell division control protein 42 homolog OS=Gallus gallus OX=9031 GN=CDC42 PE=4 SV=1	CHICK	4
898	5.11	5.15	9.568	6.567	6.567	Q9DEE5_CHICK	533	61756	ST2L OS=Gallus gallus OX=9031 GN=st2 PE=2 SV=1	CHICK	3
900	5.05	5.09	16.62	13.52	13.52	E1C9B0_CHICK	180	20386	Uncharacterized protein OS=Gallus gallus OX=9031 GN=B4GALT4 PE=4 SV=1	CHICK	4
901	5.04	5.08	26.72	22.52	22.52	F1NEQ4_CHICK	246	27470	Uncharacterized protein OS=Gallus gallus OX=9031 PE=4 SV=5	CHICK	5
902	5.03	5.08	21.18	17.96	13.4	F1NVY5_CHICK	512	57791	Uncharacterized protein OS=Gallus gallus OX=9031 GN=DNAJB11 PE=4 SV=2	CHICK	3
903	5.02	5.09	5.692	3.303	2.108	IMPG2_CHICK	472	51920	Interphotoreceptor matrix proteoglycan 2 OS=Gallus gallus OX=9031 GN=IMPG2 PE=1 SV=1	CHICK	8
904	5.01	5.09	18.6	18.6	9.012	F1NQ32_CHICK	527	59653	Galactosylgalactosylxylosylprotein 3-beta-glucuronosyltransferase OS=Gallus gallus OX=9031 GN=B3GAT1L PE=3 SV=2	CHICK	3
905	5.01	5.07	19.57	16.3	8.261	R4GIN9_CHICK	460	50513	Uncharacterized protein OS=Gallus gallus OX=9031 GN=LRTM2 PE=4 SV=3	CHICK	4
906	4.99	5.12	29.73	16.89	13.29	A0A1L1RSA3_CHICK	631	70602	Uncharacterized protein OS=Gallus gallus OX=9031 GN=FBLN7 PE=4 SV=1	CHICK	4
907	4.98	5.05	20.99	12.14	6.147	A0A1D5NVK3_CHICK	667	74681	Uncharacterized protein OS=Gallus gallus OX=9031 GN=GAS6 PE=4 SV=2	CHICK	3
909	4.97	5.02	44	44	44	A0A3Q2UFX8_CHICK	382	43546	Uncharacterized protein OS=Gallus gallus OX=9031 PE=4 SV=1	CHICK	3
908	4.97	6.5	36.11	36.11	30	A0A3Q2UKP2_CHICK	493	54389	Uncharacterized protein OS=Gallus gallus OX=9031 PE=4 SV=1	CHICK	7
910	4.95	5	13.03	13.03	13.03	E1BS68_CHICK	1842	205973	Uncharacterized protein OS=Gallus gallus OX=9031 GN=GNPTG PE=4 SV=2	CHICK	4
912	4.92	4.96	41.52	22.32	22.32	A1IMF0_CHICK	120	12437	Ubiquitin carboxyl-terminal hydrolase OS=Gallus gallus OX=9031 GN=UCH-L1 PE=2 SV=1	CHICK	4
911	4.92	4.99	22.93	10.45	7.643	Q8AYI3_CHICK	785	85791	Aconitate hydratase, mitochondrial OS=Gallus gallus OX=9031 GN=ACO2 PE=2 SV=1	CHICK	4
913	4.89	4.94	19.73	19.73	19.73	A0A1I7Q403_CHICK	168	18539	Ubiquitin-conjugating enzyme E2 variant 1 OS=Gallus gallus OX=9031 GN=UBE2V1 PE=4 SV=2	CHICK	4
914	4.87	4.95	18.68	14.08	11.49	A0A3Q2TZ90_CHICK	307	33785	Uncharacterized protein OS=Gallus gallus OX=9031 PE=4 SV=1	CHICK	3
915	4.82	4.93	33.74	33.74	26.34	E1BSP0_CHICK	518	57532	Uncharacterized protein OS=Gallus gallus OX=9031 GN=C1QA PE=4 SV=2	CHICK	6
916	4.8	4.84	21.78	16.28	12.26	A0A3Q2TWN1_CHICK	424	46948	Uncharacterized protein OS=Gallus gallus OX=9031 GN=SMPDL3A PE=4 SV=1	CHICK	6
917	4.79	22.9	24.58	20.96	15.38	A0A1D5PU80_CHICK	5226	591650	Sodium/potassium-transporting ATPase subunit alpha OS=Gallus gallus OX=9031 GN=ATP1A1 PE=3 SV=1	CHICK	13
918	4.79	4.95	16.29	8.828	4.566	LMNA_CHICK	4543	507133	Lamin-A OS=Gallus gallus OX=9031 GN=LMNA PE=2 SV=1	CHICK	3
920	4.78	4.83	43.35	25.75	21.46	A0A1D5NYM7_CHICK	233	24874	Cysteine and glycine rich protein 2 OS=Gallus gallus OX=9031 PE=4 SV=1	CHICK	4
919	4.78	4.84	32.57	23.39	11.01	Q5F3R8_CHICK	218	24521	Uncharacterized protein OS=Gallus gallus OX=9031 GN=RAB11B PE=2 SV=1	CHICK	2
921	4.76	4.88	27.38	16.52	10.18	Q5ZJT4_CHICK	442	50431	Peptidylprolyl isomerase OS=Gallus gallus OX=9031 GN=RCJMB04_15n8 PE=2 SV=1	CHICK	3
922	4.75	4.8	53.49	44.96	38.76	Q92069_CHICK	129	13940	Histone H2A OS=Gallus gallus OX=9031 GN=H2A-VII PE=3 SV=2	CHICK	6
923	4.69	4.72	16.64	5.21	5.21	A0A1D5NZ30_CHICK	691	75400	Nucleolin OS=Gallus gallus OX=9031 GN=NCL PE=4 SV=1	CHICK	3
924	4.68	4.88	12.35	8.765	7.304	A0A1L1RK51_CHICK	1042	114779	Seryl-tRNA synthetase OS=Gallus gallus OX=9031 PE=4 SV=2	CHICK	4
925	4.67	4.79	23.99	19.19	12.18	A0A1D5P5L5_CHICK	271	30318	Uncharacterized protein OS=Gallus gallus OX=9031 GN=MT PE=4 SV=1	CHICK	3
926	4.67	4.69	7.45	3.228	3.228	F1NVD1_CHICK	456	50097	Uncharacterized protein OS=Gallus gallus OX=9031 GN=ADAMTS3 PE=4 SV=3	CHICK	3
927	4.61	4.71	24.85	18.86	15.57	A0A1D5P9X0_CHICK	334	36873	Ephrin-B1 OS=Gallus gallus OX=9031 GN=EFNB1 PE=3 SV=1	CHICK	4
928	4.61	4.64	26.3	22.15	11.42	A0A3Q2UED6_CHICK	1491	167499	Sodium/potassium-transporting ATPase subunit beta-3 OS=Gallus gallus OX=9031 GN=ATP1B3 PE=4 SV=1	CHICK	3
929	4.59	269.88	80.1	76	73.01	F1P587_CHICK	433	49992	Uncharacterized protein OS=Gallus gallus OX=9031 GN=C4A PE=4 SV=3	CHICK	265
930	4.58	4.64	18.64	10.65	10.65	A0A1D5PAU7_CHICK	413	45909	Uncharacterized protein OS=Gallus gallus OX=9031 GN=ACY1 PE=4 SV=1	CHICK	3
931	4.58	4.62	8.637	4.506	2.468	F1NU61_CHICK	772	85945	Uncharacterized protein OS=Gallus gallus OX=9031 GN=PCSK5 PE=4 SV=4	CHICK	3
932	4.57	4.6	9.026	7.838	3.088	F1NUS2_CHICK	614	68542	Prolyl endopeptidase OS=Gallus gallus OX=9031 PE=4 SV=2	CHICK	2
934	4.56	4.64	9.715	5.444	3.434	A0A1D5NTY2_CHICK	1194	134860	Golgi apparatus protein 1 OS=Gallus gallus OX=9031 GN=GLG1 PE=4 SV=1	CHICK	3
936	4.56	4.62	19.21	9.298	9.298	F1NPY9_CHICK	920	91597	Uncharacterized protein OS=Gallus gallus OX=9031 PE=4 SV=4	CHICK	3
933	4.56	29.79	25.84	20.03	13.06	O57484_CHICK	691	77844	Laminin beta 2-like chain OS=Gallus gallus OX=9031 PE=2 SV=1	CHICK	18
935	4.56	4.63	41.67	41.67	41.67	Q90ZG0_CHICK	108	11973	Peptidylprolyl isomerase OS=Gallus gallus OX=9031 GN=FKBP12 PE=2 SV=1	CHICK	4
937	4.53	4.61	18.5	15.24	12.8	A0A3Q2UPU8_CHICK	96	10968	Calcium/calmodulin-dependent protein kinase type II delta chain OS=Gallus gallus OX=9031 GN=CAMK2D PE=4 SV=1	CHICK	3
938	4.53	4.56	14.78	7.547	3.616	F1NLL2_CHICK	127	14403	Beta-galactosidase OS=Gallus gallus OX=9031 GN=GLB1L2 PE=3 SV=3	CHICK	2
939	4.51	4.58	14.44	8.634	5.965	Q5ZL53_CHICK	637	70940	Polyadenylate-binding protein OS=Gallus gallus OX=9031 GN=RCJMB04_7l20 PE=2 SV=1	CHICK	3
940	4.5	4.53	24.27	21.34	15.06	E1BX85_CHICK	773	84613	Uncharacterized protein OS=Gallus gallus OX=9031 GN=GSTO1 PE=4 SV=1	CHICK	3
941	4.5	4.52	24.2	14.33	14.33	TIRR_CHICK	314	33296	Tudor-interacting repair regulator protein OS=Gallus gallus OX=9031 GN=NUDT16L1 PE=1 SV=3	CHICK	3
943	4.49	4.51	32.2	32.2	32.2	E1C3C6_CHICK	521	59330	V-type proton ATPase subunit G OS=Gallus gallus OX=9031 GN=ATP6V1G1 PE=3 SV=1	CHICK	3
942	4.49	4.52	45.27	24.32	22.97	STMN1_CHICK	148	17082	Stathmin OS=Gallus gallus OX=9031 GN=STMN1 PE=1 SV=1	CHICK	4
944	4.46	4.55	9.226	7.084	5.107	Q5ZL86_CHICK	607	66269	Uncharacterized protein OS=Gallus gallus OX=9031 GN=RCJMB04_7d16 PE=2 SV=1	CHICK	3
945	4.45	4.53	21.01	21.01	21.01	Q5ZKQ2_CHICK	238	24894	Uncharacterized protein OS=Gallus gallus OX=9031 GN=QDPR PE=2 SV=1	CHICK	4
946	4.44	4.46	24.24	24.24	24.24	A0A1D5PB28_CHICK	1161	131031	Pleiotrophin OS=Gallus gallus OX=9031 GN=PTN PE=4 SV=1	CHICK	10
947	4.43	4.46	15.64	11.85	4.976	F1NVG0_CHICK	392	41872	Uncharacterized protein OS=Gallus gallus OX=9031 GN=ISLR PE=4 SV=4	CHICK	2
948	4.43	4.46	10.84	5.894	5.894	Q1EGJ8_CHICK	526	60571	LGI1 OS=Gallus gallus OX=9031 GN=LGI1 PE=2 SV=1	CHICK	3
949	4.42	4.45	7.701	5.402	2.529	E1C125_CHICK	1044	116268	SLIT and NTRK like family member 4 OS=Gallus gallus OX=9031 PE=4 SV=2	CHICK	2
950	4.41	4.43	14.77	7.776	4.044	E1BX03_CHICK	129	13844	Uncharacterized protein OS=Gallus gallus OX=9031 GN=FUBP1 PE=4 SV=4	CHICK	2
952	4.4	4.42	5.116	5.116	5.116	A0A3Q3A434_CHICK	308	33262	Lysosome-associated membrane glycoprotein 2 OS=Gallus gallus OX=9031 GN=LAMP2 PE=4 SV=1	CHICK	5
951	4.4	4.5	21.41	17.13	13.28	E1C6Q9_CHICK	570	64039	Uncharacterized protein OS=Gallus gallus OX=9031 PE=3 SV=4	CHICK	4
953	4.39	13.42	55.66	50.23	44.8	A0A1D5NT70_CHICK	221	25347	Uncharacterized protein OS=Gallus gallus OX=9031 GN=GSTAL1 PE=3 SV=1	CHICK	9
954	4.39	4.42	28.74	28.74	18.22	E1C5C3_CHICK	266	31198	LDL receptor related protein 11 OS=Gallus gallus OX=9031 PE=4 SV=4	CHICK	3
955	4.36	4.38	17.63	14.21	4.737	R4GFR0_CHICK	380	44827	Carbohydrate sulfotransferase OS=Gallus gallus OX=9031 GN=CHST10 PE=3 SV=2	CHICK	2
956	4.35	4.37	12.07	8.807	3.551	E1BV71_CHICK	438	49955	Uncharacterized protein OS=Gallus gallus OX=9031 GN=ECM2 PE=4 SV=1	CHICK	2
958	4.33	4.42	14.53	13.05	9.263	F1NJ43_CHICK	675	76113	Nyctalopin OS=Gallus gallus OX=9031 PE=4 SV=3	CHICK	4
957	4.33	9.21	38.46	29.55	23.08	Q5ZKJ2_CHICK	247	28342	Uncharacterized protein OS=Gallus gallus OX=9031 GN=YWHAH PE=2 SV=1	CHICK	5
959	4.32	4.34	11.31	5.653	2.729	E1BVK1_CHICK	738	81346	Uncharacterized protein OS=Gallus gallus OX=9031 GN=PCDH11X PE=4 SV=4	CHICK	2
960	4.32	4.34	13.41	13.41	9.35	F1NEQ6_CHICK	1008	110267	Proteasome subunit alpha type OS=Gallus gallus OX=9031 GN=PSMA6 PE=3 SV=2	CHICK	2
961	4.31	4.33	8.158	6.184	3.421	Q90638_CHICK	760	82503	Reticulon OS=Gallus gallus OX=9031 GN=RTN1 PE=2 SV=1	CHICK	2
962	4.3	38.08	15.97	12.9	10.07	E1C3A6_CHICK	802	87902	Uncharacterized protein OS=Gallus gallus OX=9031 GN=FBN2 PE=4 SV=4	CHICK	63
963	4.26	4.34	32.8	25.4	19.58	Q5G8Y9_CHICK	189	21705	Apolipoprotein D OS=Gallus gallus OX=9031 GN=ApoD PE=2 SV=1	CHICK	4
967	4.25	4.27	26.22	21.78	12	A0A1L1RVM7_CHICK	914	102514	Abhydrolase domain containing 14A OS=Gallus gallus OX=9031 PE=4 SV=2	CHICK	3
966	4.25	4.27	10.28	5.023	3.505	A0A3Q2ULQ6_CHICK	307	33018	Uncharacterized protein OS=Gallus gallus OX=9031 GN=GPLD1 PE=4 SV=1	CHICK	2
964	4.25	4.27	18.44	12.58	9.544	F1NWG7_CHICK	515	58529	Uncharacterized protein OS=Gallus gallus OX=9031 GN=SIL1 PE=4 SV=3	CHICK	4
965	4.25	4.27	61.68	54.21	47.66	Q2ACD0_CHICK	107	11302	Mesotocin-neurophysin I (Fragment) OS=Gallus gallus OX=9031 GN=MST PE=3 SV=1	CHICK	6
968	4.23	4.85	22.51	22.51	16.97	F1NQI7_CHICK	970	108349	Neurexophilin OS=Gallus gallus OX=9031 GN=NXPH1 PE=3 SV=2	CHICK	4
970	4.22	4.24	6.319	3.36	1.655	A0A1L1RP17_CHICK	205	22708	Uncharacterized protein OS=Gallus gallus OX=9031 GN=MIA3 PE=4 SV=2	CHICK	2
969	4.22	4.27	5.289	2.975	2.975	F1ND06_CHICK	367	41919	Uncharacterized protein OS=Gallus gallus OX=9031 GN=ADAMTS7 PE=4 SV=4	CHICK	3
971	4.22	4.24	24.85	12.88	9.509	F1P331_CHICK	431	48513	Uncharacterized protein OS=Gallus gallus OX=9031 GN=AKR7A2 PE=4 SV=3	CHICK	2
972	4.21	4.23	21.47	16.05	5.609	Q5F3M8_CHICK	517	56186	Succinyl-CoA:3-ketoacid-coenzyme A transferase OS=Gallus gallus OX=9031 GN=RCJMB04_12o19 PE=2 SV=1	CHICK	2
975	4.18	4.19	18.91	16	12.73	C7G541_CHICK	356	41907	Ovocalyxin-32 OS=Gallus gallus OX=9031 GN=OCX32 PE=4 SV=1	CHICK	2
973	4.18	11.96	29.94	25.48	18.79	E1BVD1_CHICK	662	74206	Uncharacterized protein OS=Gallus gallus OX=9031 GN=AKR1B10L3 PE=4 SV=1	CHICK	7
974	4.18	4.25	33.33	21.99	18.44	E1BXC2_CHICK	697	82436	S-formylglutathione hydrolase OS=Gallus gallus OX=9031 GN=ESD PE=3 SV=3	CHICK	3
976	4.17	4.18	21.35	20.83	16.15	A0A1D5PQ29_CHICK	1109	119134	Myelin protein zero like 1 OS=Gallus gallus OX=9031 PE=4 SV=2	CHICK	3
977	4.15	4.25	13.62	8.497	5.338	A0A3Q2TU04_CHICK	69	7373	Reversion-inducing cysteine-rich protein with Kazal motifs OS=Gallus gallus OX=9031 GN=RECK PE=4 SV=1	CHICK	4
978	4.15	4.16	6.584	3.053	2.099	CRIM1_CHICK	174	20034	Cysteine-rich motor neuron 1 protein OS=Gallus gallus OX=9031 GN=CRIM1 PE=2 SV=1	CHICK	2
979	4.14	4.24	32.81	29.97	7.571	E6N1V8_CHICK	853	95213	Guanine nucleotide-binding protein beta subunit2-like 1 OS=Gallus gallus OX=9031 GN=GNB2L1 PE=4 SV=1	CHICK	2
980	4.13	4.21	19.92	7.692	7.692	Q5ZLD1_CHICK	507	54299	Uncharacterized protein OS=Gallus gallus OX=9031 GN=FH PE=2 SV=1	CHICK	3
981	4.12	4.13	30.81	25.77	12.61	A0A1D5NTK5_CHICK	357	37350	Growth associated protein 43 OS=Gallus gallus OX=9031 PE=4 SV=2	CHICK	2
982	4.12	4.13	6.323	5.781	3.523	E1C5M1_CHICK	755	83010	Uncharacterized protein OS=Gallus gallus OX=9031 GN=BOC PE=4 SV=4	CHICK	2
983	4.11	4.18	8.533	8.533	8.533	A0A1D5NU38_CHICK	375	43355	Exostosin glycosyltransferase 1 OS=Gallus gallus OX=9031 PE=3 SV=2	CHICK	3
984	4.11	4.16	14.6	10.7	5.433	F1NI07_CHICK	397	44443	Insulin like growth factor binding protein acid labile subunit OS=Gallus gallus OX=9031 PE=4 SV=4	CHICK	3
985	4.09	4.09	15.86	13.31	9.915	E1C234_CHICK	794	88405	Uncharacterized protein OS=Gallus gallus OX=9031 GN=SUMF1 PE=4 SV=3	CHICK	2
989	4.08	4.09	27.38	17.86	11.9	A0A3Q2TX74_CHICK	545	62058	Uncharacterized protein OS=Gallus gallus OX=9031 PE=4 SV=1	CHICK	2
986	4.08	11.17	46.56	46.56	46.56	A0A3Q2U2H4_CHICK	724	76787	Uncharacterized protein OS=Gallus gallus OX=9031 PE=4 SV=1	CHICK	11
988	4.08	4.09	22.39	10.18	7.125	E1BZS2_CHICK	316	36159	Uncharacterized protein OS=Gallus gallus OX=9031 GN=NAP1L1 PE=3 SV=1	CHICK	2
987	4.08	4.15	6.018	4.738	4.738	O42486_CHICK	1792	195724	Beta catenin OS=Gallus gallus OX=9031 GN=Bcat PE=1 SV=1	CHICK	3
990	4.07	4.16	7.816	2.966	0.8818	F1NCT5_CHICK	639	70789	Uncharacterized protein OS=Gallus gallus OX=9031 GN=FREM3 PE=4 SV=2	CHICK	2
992	4.06	4.07	10.65	5.864	4.012	A0A140T8F5_CHICK	648	70571	Uncharacterized protein OS=Gallus gallus OX=9031 GN=PIGR PE=4 SV=1	CHICK	2
991	4.06	4.07	27.44	27.44	21.95	R4GFZ2_CHICK	164	19001	Neurotensin OS=Gallus gallus OX=9031 GN=NTS PE=4 SV=1	CHICK	6
993	4.05	4.06	17.6	13.13	13.13	A0A3Q2U7M3_CHICK	250	28286	Uncharacterized protein OS=Gallus gallus OX=9031 GN=Pou5f3 PE=4 SV=1	CHICK	2
994	4.04	4.05	6.916	4.979	3.734	Q5ZLX6_CHICK	723	75418	Uncharacterized protein OS=Gallus gallus OX=9031 GN=RCJMB04_4i4 PE=2 SV=1	CHICK	2
996	4.03	4.03	18.46	14.23	9.615	G1K303_CHICK	260	29031	Hydroxyacylglutathione hydrolase, mitochondrial OS=Gallus gallus OX=9031 GN=HAGH PE=3 SV=3	CHICK	2
995	4.03	4.08	33.33	16.67	10.58	A0A3Q2TZ32_CHICK	348	37823	Uncharacterized protein OS=Gallus gallus OX=9031 PE=4 SV=1	CHICK	2
999	4.02	4.08	36.18	28.95	21.05	A0A3Q2U320_CHICK	360	39914	Uncharacterized protein OS=Gallus gallus OX=9031 PE=4 SV=1	CHICK	2
1002	4.02	4.02	34.88	18.6	18.6	E1BX24_CHICK	483	54056	Uncharacterized protein OS=Gallus gallus OX=9031 GN=LOC427654 PE=3 SV=4	CHICK	2
1000	4.02	4.02	10.97	5.485	5.485	E1C0K5_CHICK	421	44090	Uncharacterized protein OS=Gallus gallus OX=9031 GN=MFGE8 PE=4 SV=3	CHICK	2
1003	4.02	4.02	24.84	15.53	15.53	E1C6J9_CHICK	556	60510	Thy-1 membrane glycoprotein OS=Gallus gallus OX=9031 GN=THY1 PE=4 SV=2	CHICK	2
997	4.02	280.11	85.43	81.86	80.32	Q52P71_CHICK	1235	136478	Interphotoreceptor retinoid binding protein OS=Gallus gallus OX=9031 PE=2 SV=1	CHICK	313
1001	4.02	4.02	12.42	5.705	5.705	Q8UWG7_CHICK	298	33923	60S ribosomal protein L6 OS=Gallus gallus OX=9031 GN=RPL6 PE=2 SV=1	CHICK	2
998	4.02	4.33	20.33	13.09	9.192	R4GHQ6_CHICK	359	41230	ST8 alpha-N-acetyl-neuraminide alpha-2,8-sialyltransferase 4 OS=Gallus gallus OX=9031 PE=3 SV=1	CHICK	3
1010	4.01	4.01	47.76	47.76	47.76	A0A0N9WLX3_CHICK	67	7279	Beta-defensin 9 OS=Gallus gallus gallus OX=208526 GN=BD-9 PE=2 SV=1	CHICK	3
1005	4.01	28.37	40.33	29.93	29.93	A0A1L1RL38_CHICK	354	40611	Uncharacterized protein OS=Gallus gallus OX=9031 PE=4 SV=2	CHICK	23
1008	4.01	4.01	4.557	3.944	3.856	E1C633_CHICK	267	30047	Uncharacterized protein OS=Gallus gallus OX=9031 GN=KIAA0319L PE=4 SV=4	CHICK	3
1006	4.01	14.52	18.29	15.71	13.36	E9KFA0_CHICK	434	47196	Neuroligin 3 isoform A1A2 OS=Gallus gallus OX=9031 GN=NLGN3 PE=2 SV=1	CHICK	11
1009	4.01	4.01	16.21	16.21	16.21	K7XM59_CHICK	194	21683	Interferon-gamma-inducible lysosomal thiol reductase OS=Gallus gallus OX=9031 GN=GILT PE=2 SV=1	CHICK	3
1007	4.01	6.01	29.44	16.11	16.11	Q5ZKR9_CHICK	180	20529	Uncharacterized protein OS=Gallus gallus OX=9031 GN=ARF4 PE=2 SV=1	CHICK	4
1004	4.01	94.47	75.57	68.56	65.88	Q7T2Z7_CHICK	1269	120116	Alpha 1 type II procollagen (Fragment) OS=Gallus gallus OX=9031 GN=COL2A1 PE=4 SV=1	CHICK	408
1030	4	4	12.92	12.92	12.92	A0A1D5P3B1_CHICK	178	20233	Uncharacterized protein OS=Gallus gallus OX=9031 GN=RPL11 PE=3 SV=1	CHICK	2
1029	4	4	6.404	6.404	6.404	A0A1D5PJ79_CHICK	1147	129767	Lysosome-associated membrane glycoprotein 1 OS=Gallus gallus OX=9031 GN=LAMP1 PE=3 SV=2	CHICK	2
1023	4	4	35.96	28.95	28.95	A0A1D5PLR5_CHICK	1445	161895	Uncharacterized protein OS=Gallus gallus OX=9031 GN=VAMP2 PE=4 SV=2	CHICK	2
1017	4	4	17.61	9.198	6.458	A0A1D5PVN9_CHICK	1486	163849	Uncharacterized protein OS=Gallus gallus OX=9031 PE=4 SV=2	CHICK	3
1014	4	4	13.49	6.744	6.744	A0A1L1RPW8_CHICK	276	31201	Uncharacterized protein OS=Gallus gallus OX=9031 GN=ENTPD6 PE=3 SV=1	CHICK	2
1013	4	4.01	40.63	40.63	33.33	A0A3Q2U1A2_CHICK	341	37057	Uncharacterized protein OS=Gallus gallus OX=9031 PE=4 SV=1	CHICK	4
1028	4	4	35.54	35.54	35.54	A0A3Q2U5R1_CHICK	94	9968	Uncharacterized protein OS=Gallus gallus OX=9031 PE=4 SV=1	CHICK	3
1022	4	4	35.11	19.15	19.15	A0A3Q2U5V5_CHICK	893	96759	Uncharacterized protein OS=Gallus gallus OX=9031 PE=4 SV=1	CHICK	2
1027	4	4	23.03	23.03	23.03	A0A3Q2UIH0_CHICK	779	87743	Uncharacterized protein OS=Gallus gallus OX=9031 GN=CARHSP1 PE=4 SV=1	CHICK	2
1026	4	4	23.85	23.85	23.85	A0A3Q2UPE8_CHICK	767	83256	Uncharacterized protein OS=Gallus gallus OX=9031 GN=PEA15L1 PE=4 SV=1	CHICK	3
1020	4	4	41.71	27.27	16.58	E1BRC1_CHICK	232	25114	Uncharacterized protein OS=Gallus gallus OX=9031 GN=CD99 PE=4 SV=2	CHICK	2
1019	4	4	10.6	10.6	9.231	E1C8T2_CHICK	832	93228	C1q and TNF related 5 OS=Gallus gallus OX=9031 PE=4 SV=5	CHICK	3
1016	4	4	24.81	11.45	11.45	F1NM17_CHICK	3091	339096	Integral membrane protein 2B OS=Gallus gallus OX=9031 GN=ITM2B PE=4 SV=1	CHICK	4
1011	4	56.61	75.53	75.53	72.87	KCRB_CHICK	381	43328	Isoform Ba-CK of Creatine kinase B-type OS=Gallus gallus OX=9031 GN=CKB	CHICK	51
1025	4	4	19.29	19.29	19.29	Q2I811_CHICK	140	15231	NK-lysin OS=Gallus gallus OX=9031 GN=GNLY PE=2 SV=1	CHICK	4
1024	4	4	21.93	21.93	21.93	Q5F3C9_CHICK	114	12795	SH3 domain-binding glutamic acid-rich-like protein OS=Gallus gallus OX=9031 GN=SH3BGRL PE=2 SV=1	CHICK	2
1015	4	4	14.55	9.818	7.273	Q5F3Z0_CHICK	275	30949	Uncharacterized protein OS=Gallus gallus OX=9031 GN=TMEM106B PE=2 SV=1	CHICK	2
1012	4	4.49	32.65	20.41	18.37	Q5ZI01_CHICK	196	21325	Uncharacterized protein OS=Gallus gallus OX=9031 GN=CBLN4 PE=2 SV=1	CHICK	4
1021	4	4	15.13	10.33	10.33	Q5ZJL3_CHICK	271	29142	Uncharacterized protein OS=Gallus gallus OX=9031 GN=PSMF1 PE=2 SV=1	CHICK	2
1018	4	4	17.48	11.04	11.04	Q91956_CHICK	326	36319	Uncharacterized protein OS=Gallus gallus OX=9031 PE=2 SV=1	CHICK	2
1031	4	4	15.7	15.7	15.7	TCTP_CHICK	172	19530	Translationally-controlled tumor protein homolog OS=Gallus gallus OX=9031 GN=TPT1 PE=2 SV=1	CHICK	2
1033	3.98	4.09	12.36	8.168	4.817	A0A1D5PXH0_CHICK	386	40628	AP complex subunit beta OS=Gallus gallus OX=9031 GN=AP1B1 PE=3 SV=2	CHICK	4
1032	3.98	6.18	14.93	14.93	14.93	HPLN1_CHICK	951	103329	Hyaluronan and proteoglycan link protein 1 OS=Gallus gallus OX=9031 GN=HAPLN1 PE=1 SV=1	CHICK	5
1035	3.97	4.02	12.45	6.506	5.204	A0A3Q2U6X4_CHICK	183	21319	Uncharacterized protein OS=Gallus gallus OX=9031 PE=4 SV=1	CHICK	2
1034	3.97	4.06	56.98	48.84	45.35	F1NF81_CHICK	159	17128	Diazepam binding inhibitor, acyl-CoA binding protein OS=Gallus gallus OX=9031 PE=4 SV=1	CHICK	3
1036	3.95	4.03	31.45	22.98	14.92	A0A1D5PJW4_CHICK	2362	274111	Proteasome subunit alpha type OS=Gallus gallus OX=9031 PE=3 SV=1	CHICK	3
1037	3.94	4.02	22.81	12.06	7.018	Q5ZIY8_CHICK	456	49864	Uncharacterized protein OS=Gallus gallus OX=9031 GN=RNH1 PE=1 SV=1	CHICK	2
1038	3.93	3.97	42.59	32.41	32.41	A0A3Q3AQM5_CHICK	484	54043	Uncharacterized protein OS=Gallus gallus OX=9031 GN=EDMTF4 PE=4 SV=1	CHICK	3
1039	3.92	3.99	8.866	5.499	3.591	Q7T2X3_CHICK	891	93987	Low-density lipoprotein receptor OS=Gallus gallus OX=9031 GN=LDLR PE=2 SV=1	CHICK	2
1040	3.88	4.01	5.169	2.162	2.162	F1NN69_CHICK	1849	206302	Beta-1,4-N-acetylgalactosaminyltransferase OS=Gallus gallus OX=9031 GN=B4GALNT3 PE=3 SV=5	CHICK	2
1041	3.88	3.95	17.1	3.777	3.777	Q5ZJQ6_CHICK	503	57189	Uncharacterized protein OS=Gallus gallus OX=9031 GN=DARS PE=2 SV=1	CHICK	2
1042	3.85	3.95	28.31	15.81	12.87	CAPZB_CHICK	398	43298	Isoform 2 of F-actin-capping protein subunit beta isoforms 1 and 2 OS=Gallus gallus OX=9031 GN=CAPZB	CHICK	3
1043	3.84	3.9	44.35	44.35	31.3	MIF_CHICK	294	33179	Macrophage migration inhibitory factor OS=Gallus gallus OX=9031 GN=MIF PE=3 SV=3	CHICK	4
1044	3.83	3.89	25.87	7.214	7.214	A0A3Q3A8D7_CHICK	843	95292	Uncharacterized protein OS=Gallus gallus OX=9031 GN=NDRG1 PE=4 SV=1	CHICK	2
1045	3.77	3.82	3.365	3.365	3.365	E1C8W4_CHICK	560	65696	Ubiquitin carboxyl-terminal hydrolase OS=Gallus gallus OX=9031 GN=USP5 PE=3 SV=4	CHICK	2
1046	3.75	3.84	20.86	20.86	20.86	SKP1_CHICK	163	18658	S-phase kinase-associated protein 1 OS=Gallus gallus OX=9031 GN=SKP1 PE=2 SV=1	CHICK	3
1047	3.74	3.87	32.28	23.81	15.34	E1BZH3_CHICK	873	101460	Vesicle amine transport 1 like OS=Gallus gallus OX=9031 PE=4 SV=3	CHICK	4
1048	3.74	3.79	16.36	4.596	4.596	E1C0H9_CHICK	802	89595	Uncharacterized protein OS=Gallus gallus OX=9031 GN=DGCR2 PE=4 SV=4	CHICK	2
1049	3.73	3.9	18.59	10.68	10.68	Q5F497_CHICK	468	51746	Uncharacterized protein OS=Gallus gallus OX=9031 GN=RCJMB04_1o11 PE=2 SV=1	CHICK	4
1050	3.71	3.88	13.15	9.971	5.925	F1NZH0_CHICK	861	95441	Uncharacterized protein OS=Gallus gallus OX=9031 GN=SLITRK1 PE=4 SV=2	CHICK	3
1051	3.7	3.8	30.1	21.94	13.27	KCY_CHICK	353	40266	UMP-CMP kinase OS=Gallus gallus OX=9031 GN=CMPK PE=2 SV=1	CHICK	3
1052	3.69	3.88	14.15	5.413	3.419	F1P195_CHICK	627	68454	Uncharacterized protein OS=Gallus gallus OX=9031 GN=TMEM132E PE=4 SV=4	CHICK	3
1053	3.68	3.93	13.55	11.61	11.61	A0A1D5PW77_CHICK	1019	107968	Uncharacterized protein OS=Gallus gallus OX=9031 GN=LOC776376 PE=4 SV=1	CHICK	4
1054	3.66	3.73	8.388	6.743	4.934	A0A1D5PS59_CHICK	1023	114575	Uncharacterized protein OS=Gallus gallus OX=9031 PE=3 SV=2	CHICK	2
1055	3.64	3.74	24.05	18.04	8.228	F1NB66_CHICK	748	83683	60S acidic ribosomal protein P0 OS=Gallus gallus OX=9031 GN=RPLP0 PE=3 SV=3	CHICK	3
1057	3.63	3.67	20.51	8.013	8.013	F1NAX3_CHICK	207	24054	Glycerol-3-phosphate phosphatase OS=Gallus gallus OX=9031 GN=PGP PE=3 SV=3	CHICK	2
1056	3.63	3.71	11.88	8.026	3.852	F1P0A1_CHICK	753	86108	Uncharacterized protein OS=Gallus gallus OX=9031 GN=XPNPEP1 PE=3 SV=2	CHICK	2
1058	3.62	3.82	16.45	15.34	11.18	F1P4C0_CHICK	160	18015	Uncharacterized protein OS=Gallus gallus OX=9031 GN=NTN4 PE=4 SV=5	CHICK	4
1059	3.62	3.66	15.97	13.54	8.681	Q9BD54_CHICK	288	31923	MHC class II-associated invariant chain (Fragment) OS=Gallus gallus OX=9031 GN=CD74 PE=2 SV=2	CHICK	3
1061	3.59	3.64	22.51	10.93	7.074	A0A3Q2U8R0_CHICK	535	59337	Visinin-like protein 1 OS=Gallus gallus OX=9031 GN=VSNL1 PE=4 SV=1	CHICK	2
1060	3.59	3.7	50	45.39	25	AVID_CHICK	137	15663	Avidin OS=Gallus gallus OX=9031 GN=AVD PE=1 SV=3	CHICK	3
1062	3.58	3.68	17.94	15.25	11.66	Q5ZMI0_CHICK	223	26001	Uncharacterized protein OS=Gallus gallus OX=9031 GN=SRSF7 PE=2 SV=1	CHICK	2
1063	3.57	5.81	16.43	12.01	8.373	F1NW93_CHICK	1470	163960	Uncharacterized protein OS=Gallus gallus OX=9031 GN=GLB1L PE=3 SV=3	CHICK	6
1064	3.57	3.68	19.39	14.97	10.2	MIME_CHICK	663	74941	Mimecan OS=Gallus gallus OX=9031 GN=OGN PE=2 SV=1	CHICK	3
1065	3.57	3.63	24.35	24.35	20.21	O93467_CHICK	366	40853	GTP-binding protein OS=Gallus gallus OX=9031 GN=cRhoA PE=2 SV=1	CHICK	3
1066	3.56	3.73	24.38	11.08	11.08	F1NH21_CHICK	995	111034	Hsc70-interacting protein OS=Gallus gallus OX=9031 GN=ST13 PE=4 SV=1	CHICK	3
1068	3.55	3.63	14.44	12.22	12.22	OAF_CHICK	392	44846	Out at first protein homolog OS=Gallus gallus OX=9031 GN=oaf PE=2 SV=1	CHICK	4
1067	3.55	3.72	31.12	28.22	16.18	Q5ZJX9_CHICK	241	26447	Proteasome subunit alpha type OS=Gallus gallus OX=9031 GN=PSMA5 PE=2 SV=1	CHICK	3
1070	3.54	3.58	12.01	6.211	6.211	E1BX32_CHICK	239	27223	Uncharacterized protein OS=Gallus gallus OX=9031 GN=BTBD17 PE=4 SV=1	CHICK	2
1069	3.54	3.75	11.22	4.878	3.008	F1NHL2_CHICK	627	67546	Uncharacterized protein OS=Gallus gallus OX=9031 GN=CAND1 PE=4 SV=4	CHICK	3
1071	3.52	3.6	6.088	2.265	1.038	A0A1D5PBZ9_CHICK	120	13822	Protein tyrosine phosphatase, receptor type B OS=Gallus gallus OX=9031 PE=4 SV=2	CHICK	2
1072	3.51	3.62	16.26	8.537	6.098	R4GG64_CHICK	738	78882	Uncharacterized protein OS=Gallus gallus OX=9031 GN=LOC419584 PE=4 SV=2	CHICK	3
1073	3.49	3.64	19.49	15.88	15.88	COL10_CHICK	215	24749	Collectin-10 OS=Gallus gallus OX=9031 GN=COLEC10 PE=2 SV=1	CHICK	3
1074	3.49	3.59	36.44	20.27	10.96	F1N9F8_CHICK	1578	172455	Aldo-keto reductase family 1 member A1 OS=Gallus gallus OX=9031 GN=AKR1A1 PE=4 SV=2	CHICK	3
1075	3.47	3.52	9.785	7.828	5.479	A0A1L1RPV2_CHICK	430	47742	Uncharacterized protein OS=Gallus gallus OX=9031 PE=4 SV=2	CHICK	2
1076	3.45	3.56	13.65	10.41	5.631	E1C7C6_CHICK	416	46505	Uncharacterized protein OS=Gallus gallus OX=9031 GN=VEGFC PE=3 SV=3	CHICK	3
1077	3.45	3.55	67.42	57.3	57.3	F1NRI4_CHICK	364	40686	Dynein light chain OS=Gallus gallus OX=9031 GN=DYNLL2 PE=3 SV=2	CHICK	4
1079	3.44	3.49	5.859	4.394	2.663	A0A1D5NU78_CHICK	751	83916	Uncharacterized protein OS=Gallus gallus OX=9031 GN=NAGLU PE=4 SV=1	CHICK	2
1078	3.44	3.49	18.97	17.44	13.33	F1NKQ7_CHICK	277	30310	Uncharacterized protein OS=Gallus gallus OX=9031 GN=FADD PE=4 SV=3	CHICK	2
1080	3.43	3.51	4.695	3.756	3.756	A0A3Q3ASJ5_CHICK	164	19493	Uncharacterized protein OS=Gallus gallus OX=9031 PE=4 SV=1	CHICK	5
1081	3.41	3.47	42.06	42.06	42.06	Q9I882_CHICK	126	13759	Protein kinase C inhibitor OS=Gallus gallus OX=9031 GN=chPKCI PE=2 SV=1	CHICK	3
1082	3.4	3.48	53.19	52.13	42.55	A0A3Q2UDC8_CHICK	126	13951	Uncharacterized protein OS=Gallus gallus OX=9031 PE=4 SV=1	CHICK	6
1083	3.38	3.43	6.667	6.667	6.667	F1NRB2_CHICK	350	39195	Transmembrane protein with EGF like and two follistatin like domains 2 OS=Gallus gallus OX=9031 PE=4 SV=5	CHICK	2
1084	3.37	3.46	32.82	16.79	16.79	Q98TF9_CHICK	131	15478	Ribosomal protein L14 (Fragment) OS=Gallus gallus OX=9031 GN=RPL14 PE=2 SV=1	CHICK	2
1085	3.34	3.43	15.08	8.333	5.82	F1NC73_CHICK	358	39859	LARGE xylosyl- and glucuronyltransferase 1 OS=Gallus gallus OX=9031 GN=LARGE1 PE=4 SV=1	CHICK	3
1087	3.32	3.37	5.846	4.489	2.61	F1NTI1_CHICK	776	85702	Coiled-coil domain-containing protein 80 OS=Gallus gallus OX=9031 GN=CCDC80 PE=4 SV=3	CHICK	2
1086	3.32	3.4	22	18.5	18.5	Q5ZIL3_CHICK	200	22435	Uncharacterized protein OS=Gallus gallus OX=9031 GN=UBE2K PE=2 SV=1	CHICK	3
1088	3.3	3.38	11.19	11.19	5.525	A0A3Q2U2P2_CHICK	569	62327	Uncharacterized protein OS=Gallus gallus OX=9031 PE=4 SV=1	CHICK	3
1089	3.25	3.33	10.82	5.491	4.326	F1NFI0_CHICK	632	70698	Uncharacterized protein OS=Gallus gallus OX=9031 GN=IDS PE=4 SV=2	CHICK	2
1090	3.21	3.29	10.22	4.266	1.637	A0A1D5NUE9_CHICK	2016	232437	Uncharacterized protein OS=Gallus gallus OX=9031 GN=MYH10 PE=4 SV=1	CHICK	2
1091	3.19	3.25	13.57	7.466	5.204	F1P0X3_CHICK	640	71756	Uncharacterized protein OS=Gallus gallus OX=9031 GN=SEPT11 PE=3 SV=2	CHICK	2
1094	3.18	3.23	14.46	8.675	5.783	A0A1D5PGI8_CHICK	629	71734	Uncharacterized protein OS=Gallus gallus OX=9031 PE=4 SV=2	CHICK	2
1093	3.18	3.24	34.3	27.05	12.08	F1NB02_CHICK	396	43772	40S ribosomal protein S8 OS=Gallus gallus OX=9031 PE=3 SV=3	CHICK	2
1095	3.18	3.22	13.36	8.664	8.664	F1NM63_CHICK	315	35784	Proteolipid protein 1 OS=Gallus gallus OX=9031 PE=4 SV=2	CHICK	2
1092	3.18	3.26	48.05	29.87	25.97	MYG_CHICK	153	17288	Myoglobin OS=Gallus gallus OX=9031 GN=MB PE=1 SV=4	CHICK	3
1096	3.17	5.69	19.02	14.67	9.783	Q5ZLB3_CHICK	368	38166	Uncharacterized protein OS=Gallus gallus OX=9031 GN=HNRNPA1 PE=2 SV=1	CHICK	4
1099	3.16	3.2	10.88	4.322	2.832	A0A1D5NU01_CHICK	671	74292	Uncharacterized protein OS=Gallus gallus OX=9031 GN=ATF6B PE=4 SV=1	CHICK	2
1098	3.16	3.22	20.19	14.49	8.551	E1C0Q5_CHICK	870	98146	Uncharacterized protein OS=Gallus gallus OX=9031 GN=ACAT1 PE=3 SV=2	CHICK	2
1097	3.16	3.32	7.427	6.738	4.364	F1NW79_CHICK	633	70213	Contactin-associated protein-like 5 OS=Gallus gallus OX=9031 GN=CNTNAP5 PE=4 SV=1	CHICK	3
1100	3.15	3.22	14.32	7.776	4.093	Q5F3S3_CHICK	733	80650	Uncharacterized protein OS=Gallus gallus OX=9031 GN=RCJMB04_8b2 PE=2 SV=1	CHICK	2
1101	3.14	3.18	26.09	19.13	19.13	A0A3Q3AHU9_CHICK	626	66591	Uncharacterized protein OS=Gallus gallus OX=9031 GN=LOC424401 PE=4 SV=1	CHICK	2
1102	3.13	3.18	26.67	19.17	19.17	A0A1D5PC09_CHICK	337	37582	Uncharacterized protein OS=Gallus gallus OX=9031 GN=EPDR1 PE=4 SV=1	CHICK	2
1103	3.1	66.26	68.36	59.82	59.82	A0A1D5P9V0_CHICK	550	60379	Pyruvate kinase OS=Gallus gallus OX=9031 GN=PKM PE=3 SV=2	CHICK	55
1104	3.1	3.25	29.72	29.72	14.86	A0A1D5PA22_CHICK	249	28639	Uncharacterized protein OS=Gallus gallus OX=9031 GN=PDC PE=4 SV=2	CHICK	3
1106	3.1	3.15	41.49	41.49	34.04	A0A3Q2U9M3_CHICK	695	75923	Uncharacterized protein OS=Gallus gallus OX=9031 PE=4 SV=1	CHICK	3
1105	3.1	3.16	17.41	9.176	6.353	F2Z4M0_CHICK	329	36403	Histone-binding protein RBBP4 OS=Gallus gallus OX=9031 GN=RBBP4 PE=4 SV=1	CHICK	2
1107	3.09	3.16	16.67	14.29	14.29	A0A1D5PKG6_CHICK	561	63087	Uncharacterized protein OS=Gallus gallus OX=9031 PE=3 SV=2	CHICK	3
1109	3.08	3.15	7.321	6.25	4.643	E1C8W5_CHICK	431	49261	Uncharacterized protein OS=Gallus gallus OX=9031 GN=CHST15 PE=4 SV=2	CHICK	3
1110	3.08	3.13	13.41	10.5	7.289	F1NHH9_CHICK	255	26797	Uncharacterized protein OS=Gallus gallus OX=9031 GN=BDH1A PE=3 SV=2	CHICK	2
1108	3.08	3.15	9.272	6.126	6.126	F1P015_CHICK	504	57398	Uncharacterized protein OS=Gallus gallus OX=9031 GN=GPC5 PE=3 SV=4	CHICK	3
1111	3.07	3.14	18.13	14.62	8.48	P79783_CHICK	229	25567	CMP-NeuAc:GM3 sialyltransferase OS=Gallus gallus OX=9031 GN=Sial-T2 PE=2 SV=1	CHICK	2
1112	3.06	3.24	15.71	11.78	8.308	E1BVE9_CHICK	1474	166535	Polypeptide N-acetylgalactosaminyltransferase OS=Gallus gallus OX=9031 GN=WBSCR17 PE=3 SV=2	CHICK	4
1113	3.05	3.09	9.701	6.157	6.157	A0A1D5PY15_CHICK	5417	586234	Coronin OS=Gallus gallus OX=9031 GN=LOC107056441 PE=3 SV=2	CHICK	2
1114	3.04	3.12	7.748	3.874	3.148	A0A1D5PZ07_CHICK	354	40040	Villin-1 OS=Gallus gallus OX=9031 GN=VIL1 PE=4 SV=1	CHICK	2
1115	3.04	3.11	7.514	7.514	7.514	F1NN44_CHICK	502	55254	Alkaline phosphatase OS=Gallus gallus OX=9031 PE=3 SV=3	CHICK	3
1116	3.03	3.15	15.17	10.2	5.224	Q4F9K2_CHICK	402	45931	Tumor necrosis factor receptor superfamily member 11B OS=Gallus gallus OX=9031 PE=2 SV=1	CHICK	2
1118	3.01	3.06	11.9	7.792	4.762	A0A3Q2U302_CHICK	152	17065	Uncharacterized protein OS=Gallus gallus OX=9031 GN=STX3 PE=4 SV=1	CHICK	2
1117	3.01	3.2	7.502	2.537	0.6019	F1NKL4_CHICK	1316	147569	Uncharacterized protein OS=Gallus gallus OX=9031 GN=DYNC1H1 PE=4 SV=3	CHICK	2
1119	3	3.17	20.4	18.04	7.926	Q5XKY5_CHICK	593	64403	5-aminoimidazole-4-carboxamide ribonucleotide formyltransferase/IMP cyclohydrolase OS=Gallus gallus OX=9031 GN=PURH PE=2 SV=1	CHICK	3
1122	2.97	3.01	11.49	6.311	3.236	E1BXW7_CHICK	868	97619	Uncharacterized protein OS=Gallus gallus OX=9031 PE=4 SV=5	CHICK	2
1121	2.97	3.02	8.564	8.564	6.297	F1NI46_CHICK	224	25596	Uncharacterized protein OS=Gallus gallus OX=9031 GN=NPTN PE=4 SV=3	CHICK	2
1120	2.97	3.05	15.15	7.713	5.785	Q2XP49_CHICK	363	40883	Deoxyribonuclease II OS=Gallus gallus OX=9031 GN=DNASE2 PE=2 SV=1	CHICK	2
1126	2.96	3.01	8.065	3.917	3.917	E1C1K8_CHICK	345	38427	Uncharacterized protein OS=Gallus gallus OX=9031 GN=OMG PE=4 SV=1	CHICK	2
1124	2.96	3.05	9.081	6.502	3.475	F1NIN5_CHICK	1688	171752	Collectin subfamily member 12 OS=Gallus gallus OX=9031 PE=4 SV=3	CHICK	3
1125	2.96	3.01	4.162	2.002	0.9484	F1P4F5_CHICK	414	46422	Uncharacterized protein OS=Gallus gallus OX=9031 GN=KIAA1549 PE=4 SV=5	CHICK	2
1127	2.96	3.01	20	20	15.79	H5_CHICK	403	47175	Histone H5 OS=Gallus gallus OX=9031 PE=1 SV=2	CHICK	3
1123	2.96	86.9	53.27	43.38	41.98	NRCAM_CHICK	1693	186627	Neuronal cell adhesion molecule OS=Gallus gallus OX=9031 PE=1 SV=1	CHICK	74
1128	2.94	2.99	4.221	2.489	2.489	A0A1D5NX16_CHICK	924	100612	Uncharacterized protein OS=Gallus gallus OX=9031 GN=ADAMTS1 PE=4 SV=1	CHICK	2
1129	2.93	3.02	10.38	5.063	5.063	A0A1D5P2W8_CHICK	790	89239	Uncharacterized protein OS=Gallus gallus OX=9031 GN=IPO5 PE=4 SV=2	CHICK	2
1130	2.91	2.96	16.74	10.23	10.23	RAB5B_CHICK	215	23615	Ras-related protein Rab-5B OS=Gallus gallus OX=9031 GN=RAB5B PE=2 SV=1	CHICK	2
1132	2.9	2.94	19.92	11.33	11.33	PSB5_CHICK	165	18513	Proteasome subunit beta type-5 (Fragment) OS=Gallus gallus OX=9031 GN=PSMB5 PE=2 SV=2	CHICK	2
1131	2.9	3.01	16.67	16.67	7.937	Q6Q273_CHICK	126	14507	Prepro-urotensin II-related peptide OS=Gallus gallus OX=9031 PE=2 SV=1	CHICK	2
1133	2.89	2.99	17.47	13.25	13.25	A0A3Q3AS72_CHICK	1065	109549	Uncharacterized protein OS=Gallus gallus OX=9031 PE=4 SV=1	CHICK	3
1134	2.88	2.95	29.39	29.39	13.47	A0A1D5PGB2_CHICK	1209	136302	Uncharacterized protein OS=Gallus gallus OX=9031 GN=COL11A2 PE=4 SV=1	CHICK	3
1135	2.87	2.92	26.98	18.25	18.25	E1BXI3_CHICK	704	81050	Uncharacterized protein OS=Gallus gallus OX=9031 GN=PDCD5 PE=4 SV=1	CHICK	2
1136	2.85	2.97	6.814	5.566	2.591	A0A1L1RKB7_CHICK	471	53183	Calcium-transporting ATPase OS=Gallus gallus OX=9031 GN=ATP2A2 PE=3 SV=2	CHICK	2
1137	2.85	2.91	13.75	4.545	2.661	Q8UWC5_CHICK	902	100713	Nuclear protein matrin 3 OS=Gallus gallus OX=9031 GN=MATR3 PE=2 SV=1	CHICK	2
1138	2.82	2.88	8.857	5.475	4.026	F1NAA5_CHICK	135	15888	Uncharacterized protein OS=Gallus gallus OX=9031 GN=PGM2L1 PE=4 SV=2	CHICK	2
1139	2.8	2.91	14.71	6.29	2.878	E1BZ39_CHICK	214	24431	Neuropilin OS=Gallus gallus OX=9031 GN=NRP2 PE=3 SV=4	CHICK	4
1140	2.8	2.9	16.03	11.39	6.962	Q5F3W9_CHICK	474	54095	Uncharacterized protein OS=Gallus gallus OX=9031 GN=RCJMB04_5c9 PE=2 SV=1	CHICK	2
1141	2.78	2.82	9.623	5.849	4.34	F1NWH9_CHICK	530	57645	Uncharacterized protein OS=Gallus gallus OX=9031 GN=CCT6A PE=3 SV=3	CHICK	2
1142	2.76	2.84	13.84	9.04	6.215	A0A1L1RLA6_CHICK	156	17688	Uncharacterized protein OS=Gallus gallus OX=9031 GN=PPP1R7 PE=4 SV=1	CHICK	2
1145	2.75	2.8	21.11	16.67	16.67	A0A1D5NTA0_CHICK	270	31176	Ubiquitin thioesterase OS=Gallus gallus OX=9031 GN=OTUB1 PE=3 SV=1	CHICK	3
1144	2.75	2.82	20.86	10.79	10.79	A0A1D5PHE2_CHICK	374	40591	Inositol-1-monophosphatase OS=Gallus gallus OX=9031 GN=IMPA1 PE=3 SV=1	CHICK	2
1143	2.75	2.85	28.67	25.17	18.18	A0M8U0_CHICK	101	11330	F-actin-capping protein subunit alpha OS=Gallus gallus OX=9031 GN=CAPZA2 PE=3 SV=1	CHICK	4
1146	2.73	2.78	15.18	8.193	8.193	A0A1D5PRQ5_CHICK	858	95360	Testin LIM domain protein OS=Gallus gallus OX=9031 PE=4 SV=1	CHICK	3
1147	2.73	2.77	24.71	24.71	14.67	E1AWU3_CHICK	756	83490	BMP and activin membrane-bound inhibitor homolog OS=Gallus gallus OX=9031 GN=BAMBI PE=2 SV=1	CHICK	2
1149	2.72	2.76	21.03	8.118	7.749	E1C516_CHICK	659	75657	Pyridoxal phosphate homeostasis protein OS=Gallus gallus OX=9031 GN=PROSC PE=3 SV=2	CHICK	2
1148	2.72	2.77	7.13	5.913	5.913	F1NGI6_CHICK	341	36097	Uncharacterized protein OS=Gallus gallus OX=9031 GN=SGSH PE=4 SV=3	CHICK	3
1150	2.71	2.75	14.83	14.83	14.83	RS4_CHICK	263	29595	40S ribosomal protein S4 OS=Gallus gallus OX=9031 GN=RPS4 PE=2 SV=2	CHICK	3
1151	2.7	2.81	37.78	24.44	24.44	A0A1D5P6K3_CHICK	135	15755	Uncharacterized protein OS=Gallus gallus OX=9031 GN=RBP1 PE=3 SV=1	CHICK	3
1153	2.7	2.75	14.59	10	7.568	E1BXG9_CHICK	126	14219	Uncharacterized protein OS=Gallus gallus OX=9031 GN=PPID PE=4 SV=2	CHICK	2
1152	2.7	2.79	17	7.493	4.899	F1NH16_CHICK	244	26286	Galactosylgalactosylxylosylprotein 3-beta-glucuronosyltransferase OS=Gallus gallus OX=9031 GN=B3GAT1 PE=3 SV=3	CHICK	2
1154	2.69	2.74	12.7	8.587	4.83	F1NPS6_CHICK	484	54048	Uncharacterized protein OS=Gallus gallus OX=9031 GN=GPNMB PE=4 SV=3	CHICK	4
1155	2.68	2.71	5.907	3.376	3.376	A0A1D5NTH6_CHICK	711	77042	Glypican 3 OS=Gallus gallus OX=9031 PE=3 SV=2	CHICK	3
1156	2.66	94.39	69.25	69.05	69.05	F1NMN2_CHICK	579	63674	Uncharacterized protein OS=Gallus gallus OX=9031 GN=SPIK5 PE=4 SV=4	CHICK	141
1158	2.65	2.67	13.8	7.856	5.52	F1NWP1_CHICK	667	74653	Coagulation factor IX OS=Gallus gallus OX=9031 GN=F9 PE=3 SV=1	CHICK	2
1157	2.65	5.22	26.91	12.42	6.051	Q5ZI39_CHICK	628	70824	Uncharacterized protein OS=Gallus gallus OX=9031 GN=PLS3 PE=2 SV=1	CHICK	4
1160	2.64	2.74	34.07	18.68	18.68	F1N9A3_CHICK	649	72263	Uncharacterized protein OS=Gallus gallus OX=9031 GN=ARL3 PE=3 SV=3	CHICK	3
1161	2.64	2.72	17.61	11.63	11.63	HNRDL_CHICK	355	40533	Heterogeneous nuclear ribonucleoprotein D-like OS=Gallus gallus OX=9031 GN=HNRNPDL PE=2 SV=1	CHICK	2
1159	2.64	2.74	8.323	2.654	2.654	Q5ZL93_CHICK	829	93606	Uncharacterized protein OS=Gallus gallus OX=9031 GN=RCJMB04_7b18 PE=2 SV=1	CHICK	2
1163	2.63	2.66	24.44	15.56	15.56	F1NAB5_CHICK	712	80507	Uncharacterized protein OS=Gallus gallus OX=9031 GN=RBP5 PE=4 SV=2	CHICK	2
1162	2.63	2.66	9.16	4.58	2.417	F1NEP4_CHICK	262	29329	Uncharacterized protein OS=Gallus gallus OX=9031 GN=DPP10 PE=3 SV=2	CHICK	2
1164	2.61	140.08	51.45	46.38	43.64	AGRIN_CHICK	615	69918	Isoform 10 of Agrin OS=Gallus gallus OX=9031 GN=AGRN	CHICK	116
1165	2.61	2.63	8.177	4.199	2.873	E1BT38_CHICK	409	45943	Uncharacterized protein OS=Gallus gallus OX=9031 GN=DLG1 PE=3 SV=2	CHICK	2
1167	2.6	2.63	6.09	4.237	1.765	A0A1D5P6Z0_CHICK	1133	126615	Uncharacterized protein OS=Gallus gallus OX=9031 GN=ADAMTS17 PE=4 SV=1	CHICK	2
1166	2.6	2.63	25	15	12.19	Q5ZMK0_CHICK	320	35028	Uncharacterized protein OS=Gallus gallus OX=9031 GN=CTSO PE=2 SV=1	CHICK	4
1168	2.58	2.66	24.74	18.04	13.4	KAD1_CHICK	381	42871	Adenylate kinase isoenzyme 1 OS=Gallus gallus OX=9031 GN=AK1 PE=1 SV=1	CHICK	2
1169	2.57	2.59	9.665	9.665	9.665	Q5EES2_CHICK	269	29591	Proteolipid GPM6B OS=Gallus gallus OX=9031 GN=GPM6B PE=2 SV=1	CHICK	2
1171	2.56	2.65	21.27	13.94	8.802	A0A1D5PHY8_CHICK	409	46475	Lissencephaly-1 homolog OS=Gallus gallus OX=9031 GN=PAFAH1B1 PE=3 SV=1	CHICK	3
1172	2.56	2.64	23.68	19.47	19.47	A0A1D5P8F9_CHICK	190	21189	Uncharacterized protein OS=Gallus gallus OX=9031 GN=CNPY2 PE=4 SV=2	CHICK	3
1170	2.56	3.08	10.59	4.723	4.723	F1NUT5_CHICK	426	49303	Uncharacterized protein OS=Gallus gallus OX=9031 GN=AHCYL2 PE=4 SV=4	CHICK	3
1173	2.55	2.59	10.27	4.28	0.9096	A0A3Q2ULM6_CHICK	856	94846	Uncharacterized protein OS=Gallus gallus OX=9031 GN=MAP2 PE=4 SV=1	CHICK	1
1174	2.54	2.61	8.782	7.585	7.585	A0A3Q2TVB0_CHICK	152	16947	Uncharacterized protein OS=Gallus gallus OX=9031 GN=ACVR1B PE=4 SV=1	CHICK	3
1175	2.53	9	16.82	9.716	9.716	F1NE70_CHICK	548	59487	Uncharacterized protein OS=Gallus gallus OX=9031 GN=GFAP PE=3 SV=4	CHICK	6
1176	2.52	2.59	16.54	7.782	5.447	Q2VQV8_CHICK	514	58012	CECR1 OS=Gallus gallus OX=9031 GN=CECR1 PE=2 SV=1	CHICK	2
1177	2.52	2.58	26.06	26.06	19.01	Q5ZJ22_CHICK	142	16723	Uncharacterized protein OS=Gallus gallus OX=9031 GN=RCJMB04_21j8 PE=2 SV=1	CHICK	2
1178	2.51	4.25	8.981	6.111	3.889	A0A3Q2U3B0_CHICK	190	20502	Semaphorin 4C OS=Gallus gallus OX=9031 PE=4 SV=1	CHICK	4
1179	2.51	2.53	16.01	11.76	8.824	Q5ZMW4_CHICK	306	33542	Uncharacterized protein OS=Gallus gallus OX=9031 GN=OSTM1 PE=2 SV=1	CHICK	2
1180	2.48	2.51	7.606	2.868	2.868	E1C3A7_CHICK	1024	113036	Uncharacterized protein OS=Gallus gallus OX=9031 GN=CDH22 PE=4 SV=2	CHICK	2
1182	2.47	2.5	9.049	4.582	3.093	E1BZH8_CHICK	193	22010	Sulfatase 2 OS=Gallus gallus OX=9031 PE=4 SV=4	CHICK	3
1181	2.47	2.55	17.38	12	3.385	F1NAM2_CHICK	245	26864	Lamin B1 OS=Gallus gallus OX=9031 PE=3 SV=4	CHICK	2
1183	2.46	2.49	20.42	9.859	4.93	A0A1D5PN01_CHICK	236	25704	Uncharacterized protein OS=Gallus gallus OX=9031 GN=LOC427533 PE=4 SV=3	CHICK	1
1184	2.46	2.49	9.956	5.088	5.088	MATN3_CHICK	949	106025	Matrilin-3 OS=Gallus gallus OX=9031 GN=MATN3 PE=2 SV=1	CHICK	2
1186	2.45	2.51	24.71	18.15	10.04	Q5ZKH1_CHICK	259	28347	Clathrin light chain OS=Gallus gallus OX=9031 GN=RCJMB04_10n18 PE=2 SV=1	CHICK	3
1185	2.45	4.58	12.95	6.651	5.251	Q7ZZK3_CHICK	857	98566	Alpha-1,4 glucan phosphorylase OS=Gallus gallus OX=9031 PE=2 SV=1	CHICK	3
1188	2.44	2.47	15.29	9.895	2.099	A0A1D5PP46_CHICK	433	47736	Uncharacterized protein OS=Gallus gallus OX=9031 GN=ADGRG1 PE=3 SV=1	CHICK	1
1187	2.44	2.47	8.553	2.734	2.257	E1BUP8_CHICK	421	47639	Uncharacterized protein OS=Gallus gallus OX=9031 GN=AHNAK2 PE=4 SV=4	CHICK	2
1190	2.43	2.5	13.89	10.61	10.61	A0A1D5P097_CHICK	396	43134	Uncharacterized protein OS=Gallus gallus OX=9031 GN=ACOT7 PE=4 SV=2	CHICK	3
1189	2.43	9.87	21.48	14.44	8.889	A0A3Q2UMG5_CHICK	709	81994	Uncharacterized protein OS=Gallus gallus OX=9031 PE=4 SV=1	CHICK	6
1191	2.42	2.45	14.55	12.17	6.349	A0A3Q2UIP8_CHICK	662	72882	Uncharacterized protein OS=Gallus gallus OX=9031 GN=INPP1 PE=4 SV=1	CHICK	2
1193	2.41	2.43	20.05	6.775	6.775	F1NDH7_CHICK	369	40710	Tsukushin OS=Gallus gallus OX=9031 GN=TSKU PE=4 SV=3	CHICK	3
1192	2.41	2.43	22.49	12.2	3.252	NSF1C_CHICK	185	21075	NSFL1 cofactor p47 OS=Gallus gallus OX=9031 GN=NSFL1C PE=2 SV=1	CHICK	1
1195	2.4	2.43	26.32	20.39	13.82	A0A1L1RZ94_CHICK	180	20553	Uncharacterized protein OS=Gallus gallus OX=9031 GN=HSPE1 PE=4 SV=2	CHICK	2
1194	2.4	2.54	8.178	3.603	1.822	Q90681_CHICK	2470	275647	Cation-independent mannose-6-phosphate receptor OS=Gallus gallus OX=9031 PE=2 SV=1	CHICK	4
1197	2.39	2.47	9.667	5.613	2.391	A0A3Q3AVU2_CHICK	255	28661	Uncharacterized protein OS=Gallus gallus OX=9031 GN=PCDHAC1 PE=4 SV=1	CHICK	2
1196	2.39	2.55	30.23	20.62	7.627	R4GMB6_CHICK	354	40450	Farnesyl pyrophosphate synthase OS=Gallus gallus OX=9031 GN=FDPS PE=3 SV=2	CHICK	2
1198	2.38	110.15	58.31	53.53	52.59	A0A1D5PR67_CHICK	187	21225	Neurexin-1 OS=Gallus gallus OX=9031 GN=NRXN1 PE=4 SV=1	CHICK	118
1199	2.36	2.45	13.46	13.46	8.707	Q5ZLB6_CHICK	379	43099	Uncharacterized protein OS=Gallus gallus OX=9031 GN=RCJMB04_6n9 PE=2 SV=1	CHICK	2
1200	2.35	2.38	10.07	5.208	2.083	A0A3Q3AE39_CHICK	1623	180255	Uncharacterized protein OS=Gallus gallus OX=9031 GN=NPNT PE=4 SV=1	CHICK	1
1201	2.35	2.37	15.54	15.54	15.54	F1NBX4_CHICK	330	35980	Uncharacterized protein OS=Gallus gallus OX=9031 GN=RPL27A PE=3 SV=4	CHICK	2
1203	2.34	2.36	50.52	42.27	32.99	NPY_CHICK	1284	141852	Pro-neuropeptide Y OS=Gallus gallus OX=9031 GN=NPY PE=3 SV=1	CHICK	2
1202	2.34	2.36	23.4	13.37	5.471	R4GM86_CHICK	329	35673	Collagen and calcium binding EGF domains 1 OS=Gallus gallus OX=9031 PE=4 SV=2	CHICK	2
1205	2.33	2.36	4.305	0.8993	0.1914	A0A1D5PUA4_CHICK	728	84119	Uncharacterized protein OS=Gallus gallus OX=9031 GN=RNF213 PE=4 SV=2	CHICK	1
1206	2.33	2.36	13.15	13.15	3.014	E1C1Y0_CHICK	353	38513	Uncharacterized protein OS=Gallus gallus OX=9031 GN=RTCA PE=4 SV=4	CHICK	1
1204	2.33	2.4	11.02	11.02	11.02	F1NAM7_CHICK	514	56974	Uncharacterized protein OS=Gallus gallus OX=9031 GN=BDH2 PE=4 SV=2	CHICK	2
1207	2.32	270.15	70.26	66.06	64.72	A0A1D5NU50_CHICK	2307	253668	Fibronectin OS=Gallus gallus OX=9031 GN=FN1 PE=4 SV=2	CHICK	291
1208	2.31	2.37	5.427	2.95	0.4742	F1N804_CHICK	967	107786	Uncharacterized protein OS=Gallus gallus OX=9031 GN=PLXNA1 PE=4 SV=2	CHICK	1
1209	2.3	14.93	18.74	16.88	12.42	A0A1D5PZY1_CHICK	1217	135490	Uncharacterized protein OS=Gallus gallus OX=9031 PE=4 SV=2	CHICK	11
1211	2.3	2.62	5.239	0.9319	0.3778	A0A3Q3A3X3_CHICK	430	47356	Uncharacterized protein OS=Gallus gallus OX=9031 GN=DST PE=4 SV=1	CHICK	3
1210	2.3	5.22	8.312	5.919	4.786	E1C235_CHICK	291	32910	Uncharacterized protein OS=Gallus gallus OX=9031 GN=CDH12 PE=4 SV=2	CHICK	4
1212	2.29	2.3	27.16	27.16	16.05	F1NZC1_CHICK	339	39278	Uncharacterized protein OS=Gallus gallus OX=9031 GN=ABRACL PE=4 SV=2	CHICK	1
1213	2.28	2.38	20.66	16.43	16.43	E1C038_CHICK	207	23548	Uncharacterized protein OS=Gallus gallus OX=9031 GN=GUK1 PE=3 SV=3	CHICK	3
1214	2.27	2.5	31.35	20.24	8.73	A0A1L1RRV4_CHICK	360	39651	Uncharacterized protein OS=Gallus gallus OX=9031 GN=ERMN PE=4 SV=1	CHICK	1
1218	2.27	2.28	32.46	24.56	14.91	A0A3Q3AH65_CHICK	115	13060	Uncharacterized protein OS=Gallus gallus OX=9031 GN=SPIK2 PE=4 SV=1	CHICK	1
1217	2.27	2.29	2.177	1.711	1.711	F1NQT4_CHICK	248	27792	Uncharacterized protein OS=Gallus gallus OX=9031 GN=NPC1 PE=4 SV=3	CHICK	2
1215	2.27	2.35	16.75	6.479	2.689	F1NSP8_CHICK	432	47470	Heterogeneous nuclear ribonucleoprotein U OS=Gallus gallus OX=9031 PE=4 SV=4	CHICK	2
1216	2.27	2.29	2.864	1.78	0.9288	Q4PLA5_CHICK	1292	145119	Receptor protein-tyrosine kinase OS=Gallus gallus OX=9031 GN=ERBB4 PE=2 SV=1	CHICK	1
1220	2.26	2.28	25	15.79	5.263	A0A3Q2TVK1_CHICK	407	45688	Selenoprotein M OS=Gallus gallus OX=9031 PE=4 SV=1	CHICK	1
1219	2.26	2.28	18.53	16.38	3.448	F1N8G6_CHICK	3627	392558	Uncharacterized protein OS=Gallus gallus OX=9031 GN=TINAGL1 PE=3 SV=4	CHICK	1
1221	2.25	2.26	12.97	12.97	7.027	NSG1_CHICK	818	91737	Neuronal vesicle trafficking-associated protein 1 OS=Gallus gallus OX=9031 GN=NSG1 PE=2 SV=1	CHICK	1
1224	2.24	2.26	13.74	6.765	3.911	A0A1D5PAA5_CHICK	946	102883	Uncharacterized protein OS=Gallus gallus OX=9031 GN=PTPRN PE=4 SV=2	CHICK	1
1222	2.24	2.33	16.48	9.738	6.18	A0A1D5PLA1_CHICK	1207	134894	2',3'-cyclic-nucleotide 3'-phosphodiesterase OS=Gallus gallus OX=9031 GN=CNP PE=3 SV=2	CHICK	3
1223	2.24	2.33	7.244	6.397	3.575	A0A1D5PP19_CHICK	1942	214456	Uncharacterized protein OS=Gallus gallus OX=9031 GN=ROBO4 PE=4 SV=1	CHICK	2
1225	2.24	2.26	31.54	31.54	31.54	A9CDT6_CHICK	142	15579	C-type natriuretic peptide OS=Gallus gallus OX=9031 GN=CNP3 PE=2 SV=1	CHICK	3
1228	2.23	2.25	22.92	17.36	4.861	IF5A1_CHICK	187	20837	Eukaryotic translation initiation factor 5A-1 OS=Gallus gallus OX=9031 GN=EIF5A1 PE=1 SV=3	CHICK	1
1226	2.23	2.25	22.03	18.36	5.616	Q3L585_CHICK	463	50006	Peptidoglycan recognition protein L OS=Gallus gallus OX=9031 GN=PGRPL PE=2 SV=1	CHICK	2
1227	2.23	2.25	24.5	15.5	6	TAGL_CHICK	200	22315	Transgelin OS=Gallus gallus OX=9031 GN=TAGLN PE=1 SV=3	CHICK	1
1229	2.22	28.92	34.76	25.28	24.49	A0A1D5PA93_CHICK	886	94965	Uncharacterized protein OS=Gallus gallus OX=9031 PE=4 SV=3	CHICK	24
1230	2.22	2.3	13.2	10	10	Q5ZJY1_CHICK	250	26213	6-phosphogluconolactonase OS=Gallus gallus OX=9031 GN=PGLS PE=2 SV=1	CHICK	2
1231	2.21	2.23	9.771	3.969	2.29	A0A1D5PD32_CHICK	281	27643	Uncharacterized protein OS=Gallus gallus OX=9031 GN=DDX17 PE=3 SV=1	CHICK	1
1232	2.21	2.22	18.34	18.34	3.93	PA1B2_CHICK	1899	209146	Platelet-activating factor acetylhydrolase IB subunit beta OS=Gallus gallus OX=9031 GN=PAFAH1B2 PE=2 SV=1	CHICK	1
1233	2.2	2.32	22.16	22.16	22.16	A0A1N8XHL8_CHICK	1687	189986	Neuroblastoma suppressor of tumorigenicity 1 OS=Gallus gallus OX=9031 GN=NBL1 PE=3 SV=1	CHICK	6
1234	2.2	2.22	7.642	2.461	1.425	F1NUF6_CHICK	352	39071	Uncharacterized protein OS=Gallus gallus OX=9031 GN=ADAM22 PE=4 SV=3	CHICK	1
1235	2.2	2.21	3.011	0.6387	0.2737	PCD15_CHICK	505	56182	Isoform 3 of Protocadherin-15 OS=Gallus gallus OX=9031 GN=Pcdh15	CHICK	1
1238	2.19	2.2	29.84	21.32	5.039	D2Z1L9_CHICK	854	95570	LIM and SH3 protein 1 OS=Gallus gallus OX=9031 GN=LASP1 PE=2 SV=1	CHICK	1
1237	2.19	2.21	19.16	19.16	15.42	E1BZ61_CHICK	381	42358	Uncharacterized protein OS=Gallus gallus OX=9031 GN=SCN3B PE=4 SV=2	CHICK	2
1236	2.19	2.21	47.62	47.62	37.14	THIO_CHICK	105	11701	Thioredoxin OS=Gallus gallus OX=9031 GN=TXN PE=3 SV=2	CHICK	3
1239	2.18	2.24	9.271	4.711	2.432	A0A1D5P2X5_CHICK	658	73981	Uncharacterized protein OS=Gallus gallus OX=9031 GN=PTPRR PE=4 SV=2	CHICK	1
1241	2.18	2.19	19.7	19.7	11.36	OTOR_CHICK	342	38863	Otoraplin OS=Gallus gallus OX=9031 GN=OTOR PE=2 SV=1	CHICK	1
1240	2.18	2.2	20.85	15.17	5.213	RL13_CHICK	211	24396	60S ribosomal protein L13 OS=Gallus gallus OX=9031 GN=RPL13 PE=2 SV=2	CHICK	1
1242	2.17	2.18	23.32	11.46	4.348	A0A1L1RUE1_CHICK	370	42389	Uncharacterized protein OS=Gallus gallus OX=9031 GN=R3HDML PE=4 SV=2	CHICK	1
1243	2.17	2.18	23.71	23.71	15.95	E1BRI5_CHICK	306	33294	Uncharacterized protein OS=Gallus gallus OX=9031 GN=LYPLA2 PE=4 SV=1	CHICK	2
1246	2.16	2.17	20.91	6.061	3.939	A0A3Q2U3X8_CHICK	1748	191046	Uncharacterized protein OS=Gallus gallus OX=9031 GN=ST6GALNAC6 PE=4 SV=1	CHICK	1
1245	2.16	2.22	20.64	16.51	3.67	A0A3Q2UEA2_CHICK	289	32713	Uncharacterized protein OS=Gallus gallus OX=9031 GN=LIN7A PE=4 SV=1	CHICK	1
1244	2.16	3.29	8.769	8.769	5.037	Q9I8D6_CHICK	536	57737	T-complex protein 1 subunit delta OS=Gallus gallus OX=9031 GN=tcp-1 delta PE=2 SV=1	CHICK	2
1248	2.15	2.16	27.22	20.89	5.696	A0A1D5P9Z1_CHICK	158	18086	Low molecular weight phosphotyrosine protein phosphatase OS=Gallus gallus OX=9031 GN=ACP1 PE=4 SV=1	CHICK	1
1247	2.15	2.18	8.83	2.977	1.335	Q90777_CHICK	974	106166	C-eyk protein OS=Gallus gallus OX=9031 GN=c-eyk PE=2 SV=1	CHICK	1
1249	2.14	2.15	8.333	5.044	2.412	E1BS94_CHICK	389	43615	Alpha-L-fucosidase OS=Gallus gallus OX=9031 GN=FUCA2 PE=3 SV=3	CHICK	1
1252	2.13	2.15	12.89	7.003	2.101	A0A1D5PAE0_CHICK	714	78278	Endoglin OS=Gallus gallus OX=9031 PE=4 SV=2	CHICK	1
1250	2.13	6.47	8.982	5.774	4.411	A0A1D5PXJ7_CHICK	1011	111913	Plasma membrane calcium-transporting ATPase 1 OS=Gallus gallus OX=9031 GN=ATP2B1 PE=4 SV=1	CHICK	5
1254	2.13	2.14	18.49	18.49	18.49	A0A3Q2U5B7_CHICK	275	29832	Uncharacterized protein OS=Gallus gallus OX=9031 PE=4 SV=1	CHICK	2
1251	2.13	2.2	33.71	33.71	15.73	Q6T7C0_CHICK	89	10104	Stromal cell derived factor 1 OS=Gallus gallus OX=9031 GN=SDF1 PE=2 SV=1	CHICK	1
1253	2.13	2.14	12.75	3.188	1.846	R4GGE3_CHICK	596	67495	Lactamase beta like 1 OS=Gallus gallus OX=9031 PE=4 SV=4	CHICK	1
1258	2.12	2.13	29.92	23.62	11.02	F1NLL4_CHICK	408	45810	Uncharacterized protein OS=Gallus gallus OX=9031 GN=NUTF2 PE=4 SV=3	CHICK	1
1255	2.12	2.17	10.87	6.823	2.772	GFRA1_CHICK	222	25414	GDNF family receptor alpha-1 OS=Gallus gallus OX=9031 GN=GFRA1 PE=2 SV=1	CHICK	1
1257	2.12	2.13	34.12	34.12	34.12	Q5ZHW5_CHICK	85	9135	Proteasome subunit alpha type OS=Gallus gallus OX=9031 GN=RCJMB04_32j6 PE=2 SV=1	CHICK	2
1261	2.1	2.11	49.09	47.27	45.45	A0A3Q3AYX3_CHICK	1225	135727	Purkinje cell protein 4 OS=Gallus gallus OX=9031 PE=4 SV=1	CHICK	2
1260	2.1	2.11	6.028	3.246	1.855	E1BTT1_CHICK	332	36502	Uncharacterized protein OS=Gallus gallus OX=9031 GN=TPPNR1L PE=4 SV=4	CHICK	1
1259	2.1	10.64	45.18	45.18	32.56	Q8QGY2_CHICK	301	32580	Thrombospondin-3 (Fragment) OS=Gallus gallus OX=9031 GN=THBS3 PE=2 SV=1	CHICK	31
1264	2.09	2.1	5.156	1.832	0.882	E1BVF6_CHICK	1026	113163	Uncharacterized protein OS=Gallus gallus OX=9031 GN=PLEKHH1 PE=4 SV=3	CHICK	1
1262	2.09	2.11	4.274	0.5238	0.2757	F1N8N1_CHICK	461	53755	Uncharacterized protein OS=Gallus gallus OX=9031 PE=4 SV=4	CHICK	1
1263	2.09	2.11	28.23	8.871	4.839	F1NQW8_CHICK	375	41203	Serine/arginine-rich-splicing factor 1 OS=Gallus gallus OX=9031 GN=SRSF1 PE=4 SV=2	CHICK	1
1266	2.09	2.09	8.661	8.661	8.661	F1NW65_CHICK	365	40705	Serum amyloid A protein OS=Gallus gallus OX=9031 GN=HPS5 PE=3 SV=2	CHICK	3
1265	2.09	2.1	13.94	13.94	4.382	Q5ZKU9_CHICK	251	28153	Uncharacterized protein OS=Gallus gallus OX=9031 GN=RCJMB04_9b14 PE=2 SV=1	CHICK	1
1267	2.08	2.09	25.82	16.9	13.62	Q5ZKS0_CHICK	213	21219	Uncharacterized protein OS=Gallus gallus OX=9031 GN=MARCKSL1 PE=2 SV=1	CHICK	1
1268	2.08	2.09	17.55	11.84	7.347	Q5ZL92_CHICK	245	26526	Eukaryotic translation initiation factor 6 OS=Gallus gallus OX=9031 GN=EIF6 PE=2 SV=1	CHICK	1
1272	2.07	2.09	10.76	5.578	3.187	A0A3Q3A6G0_CHICK	598	65514	Uncharacterized protein OS=Gallus gallus OX=9031 GN=NHLRC3 PE=4 SV=1	CHICK	1
1271	2.07	2.09	4.462	1.205	0.4909	E1BSL4_CHICK	406	46976	KIAA1549 like OS=Gallus gallus OX=9031 PE=4 SV=4	CHICK	1
1270	2.07	2.11	13.41	7.28	3.831	F1NC02_CHICK	843	94751	Proteasome subunit alpha type OS=Gallus gallus OX=9031 GN=PSMA4 PE=3 SV=2	CHICK	1
1274	2.07	2.07	9.425	2.877	2.877	F1NER2_CHICK	945	107362	Uncharacterized protein OS=Gallus gallus OX=9031 GN=PCDH19 PE=4 SV=4	CHICK	2
1269	2.07	53.6	40.9	37.08	35.63	F1NPJ1_CHICK	208	23324	Tenascin-R OS=Gallus gallus OX=9031 GN=TNR PE=4 SV=4	CHICK	37
1273	2.07	2.08	11.42	6.599	3.046	F1NRM5_CHICK	252	28191	Actin-related protein 2 OS=Gallus gallus OX=9031 GN=ACTR2 PE=3 SV=2	CHICK	1
1278	2.06	2.06	16.67	12.5	7.292	A0A1D5NVI1_CHICK	192	21835	Uncharacterized protein OS=Gallus gallus OX=9031 GN=RPL9 PE=4 SV=1	CHICK	1
1277	2.06	2.07	21.16	19.92	10.79	A0A1L1S057_CHICK	185	20730	Uncharacterized protein OS=Gallus gallus OX=9031 GN=MGARP PE=4 SV=2	CHICK	2
1275	2.06	2.08	8.797	4.129	2.154	F1P0Z3_CHICK	628	70571	Phospholipase B-like OS=Gallus gallus OX=9031 GN=PLBD2 PE=3 SV=3	CHICK	1
1276	2.06	2.07	10.82	4.978	2.165	Q805B0_CHICK	462	50142	Tumor necrosis factor receptor-II OS=Gallus gallus OX=9031 GN=TNFR-II PE=2 SV=1	CHICK	1
1281	2.05	2.56	10.66	4.372	4.372	A0A1D5PQ88_CHICK	550	58643	Uncharacterized protein OS=Gallus gallus OX=9031 GN=PRKX PE=3 SV=1	CHICK	2
1282	2.05	2.06	12.18	5.342	2.564	A0A3Q2UGB0_CHICK	237	27639	Uncharacterized protein OS=Gallus gallus OX=9031 GN=GAL3ST2 PE=4 SV=1	CHICK	1
1279	2.05	11.3	38.25	29.03	23.96	ENOB_CHICK	434	47308	Beta-enolase OS=Gallus gallus OX=9031 GN=ENO3 PE=1 SV=3	CHICK	14
1284	2.05	2.05	10.16	4.603	1.429	Q5F366_CHICK	630	71564	Uncharacterized protein OS=Gallus gallus OX=9031 GN=IDUA PE=2 SV=1	CHICK	1
1280	2.05	4.06	7.39	5.543	3.464	Q5ZMB8_CHICK	433	48662	Uncharacterized protein OS=Gallus gallus OX=9031 GN=PSMC2 PE=2 SV=1	CHICK	2
1283	2.05	2.06	7.582	5.738	3.279	Q5ZMQ4_CHICK	488	53903	Uncharacterized protein OS=Gallus gallus OX=9031 GN=DYNC1LI2 PE=2 SV=1	CHICK	1
1293	2.04	2.04	31.88	30.43	20.29	A0A1D5PLZ8_CHICK	557	61906	Guanine nucleotide-binding protein subunit gamma OS=Gallus gallus OX=9031 GN=GNGT2 PE=3 SV=1	CHICK	1
1286	2.04	2.05	4.343	2.202	0.9786	A0A1D5PUZ0_CHICK	515	57476	Uncharacterized protein OS=Gallus gallus OX=9031 GN=KIAA0430 PE=4 SV=1	CHICK	1
1291	2.04	2.05	11.59	8.696	4.71	A0A1L1RQ08_CHICK	307	34650	60S ribosomal protein L7a OS=Gallus gallus OX=9031 PE=4 SV=1	CHICK	1
1290	2.04	2.05	18.72	10.05	6.393	A0A1L1RQD7_CHICK	434	47333	Uncharacterized protein OS=Gallus gallus OX=9031 GN=TPD52L2 PE=4 SV=2	CHICK	1
1285	2.04	2.05	10.01	3.903	2.489	A0A3Q3AMK4_CHICK	219	23870	Uncharacterized protein OS=Gallus gallus OX=9031 GN=LTBP2 PE=4 SV=1	CHICK	3
1292	2.04	2.04	29.85	29.85	20.15	E1C7K2_CHICK	521	58458	Uncharacterized protein OS=Gallus gallus OX=9031 PE=4 SV=3	CHICK	3
1289	2.04	2.05	9.749	6.128	4.178	Q5ZLD5_CHICK	359	38516	Uncharacterized protein OS=Gallus gallus OX=9031 GN=RCJMB04_6k8 PE=2 SV=1	CHICK	1
1288	2.04	2.05	14.9	4.706	4.706	Q5ZLI2_CHICK	255	28481	Proteasome subunit alpha type OS=Gallus gallus OX=9031 GN=PSMA3 PE=2 SV=1	CHICK	1
1287	2.04	2.05	21.18	11.18	7.059	R4GME1_CHICK	170	17616	Prefoldin subunit 2 OS=Gallus gallus OX=9031 PE=4 SV=3	CHICK	1
1298	2.03	2.04	18.01	14.29	8.696	A0A1D5NW93_CHICK	161	16817	ATP synthase F1 subunit delta OS=Gallus gallus OX=9031 PE=3 SV=2	CHICK	1
1294	2.03	38.14	44.7	44.7	42.37	A0A1D5PMD9_CHICK	470	51274	Carboxylic ester hydrolase OS=Gallus gallus OX=9031 GN=LOC769704 PE=3 SV=2	CHICK	22
1302	2.03	2.03	23.94	8.451	8.451	C7G537_CHICK	275	30639	ADF actin binding protein OS=Gallus gallus OX=9031 GN=COTL1 PE=2 SV=1	CHICK	2
1296	2.03	2.15	8.758	8.758	6.925	D5LHI3_CHICK	490	54172	Fascin OS=Gallus gallus OX=9031 GN=FSCN2 PE=2 SV=1	CHICK	3
1297	2.03	2.04	24.24	9.091	9.091	E1BTG1_CHICK	951	106966	Uncharacterized protein OS=Gallus gallus OX=9031 GN=RPL12 PE=3 SV=2	CHICK	1
1304	2.03	2.03	6.667	3.542	2.083	E1BZ03_CHICK	1508	169566	Adenylyl cyclase-associated protein OS=Gallus gallus OX=9031 GN=CAP2 PE=3 SV=1	CHICK	1
1301	2.03	2.03	32.32	31.31	14.14	F1P0C0_CHICK	1175	129556	Uncharacterized protein OS=Gallus gallus OX=9031 GN=HMGN1 PE=4 SV=2	CHICK	1
1300	2.03	2.03	3.2	1.36	1.36	F1P1B2_CHICK	1357	152782	Uncharacterized protein OS=Gallus gallus OX=9031 GN=ADGRG6 PE=3 SV=2	CHICK	1
1295	2.03	6.28	24.31	15.97	12.85	F5HN09_CHICK	2800	312610	Syntaxin 1B-2 OS=Gallus gallus OX=9031 GN=syx1B PE=2 SV=1	CHICK	3
1303	2.03	2.03	14.6	3.81	3.81	IF2A_CHICK	412	46816	Eukaryotic translation initiation factor 2 subunit 1 OS=Gallus gallus OX=9031 GN=EIF2S1 PE=2 SV=2	CHICK	1
1299	2.03	2.03	24.21	10	5.789	Q5ZLU8_CHICK	190	20974	Cold-inducible RNA-binding protein OS=Gallus gallus OX=9031 GN=CIRBP PE=2 SV=1	CHICK	1
1305	2.03	2.03	36.84	36.84	13.68	Q5ZM59_CHICK	95	10212	FXYD domain-containing ion transport regulator OS=Gallus gallus OX=9031 GN=FXYD6 PE=2 SV=1	CHICK	1
1307	2.02	2.11	9.677	6.129	6.129	A0A1D5P3E2_CHICK	310	35923	Uncharacterized protein OS=Gallus gallus OX=9031 GN=SEPT2L PE=3 SV=1	CHICK	2
1324	2.02	2.02	19.08	12.21	12.21	A0A1D5NVU9_CHICK	131	14938	Uncharacterized protein OS=Gallus gallus OX=9031 PE=4 SV=1	CHICK	1
1308	2.02	2.04	5.22	1.468	1.468	A0A1D5P6E8_CHICK	613	67249	Uncharacterized protein OS=Gallus gallus OX=9031 GN=ACSF3 PE=4 SV=2	CHICK	1
1314	2.02	2.03	4.094	2.339	2.339	A0A1D5PAF5_CHICK	513	57932	Cysteine-rich secretory protein LCCL domain-containing 1 OS=Gallus gallus OX=9031 GN=CRISPLD1 PE=4 SV=2	CHICK	1
1317	2.02	2.02	10.95	1.721	1.721	A0A1D5PNP0_CHICK	163	18431	Uncharacterized protein OS=Gallus gallus OX=9031 GN=AOAH PE=4 SV=2	CHICK	1
1323	2.02	2.02	16.56	16.56	11.66	A0A1D5PNR0_CHICK	374	41093	RNA-binding protein 8A OS=Gallus gallus OX=9031 PE=3 SV=2	CHICK	1
1316	2.02	2.02	29.31	5.603	5.603	A0A1L1S0V6_CHICK	822	89908	Uncharacterized protein OS=Gallus gallus OX=9031 GN=EIF4H PE=4 SV=2	CHICK	1
1313	2.02	2.03	9.434	2.358	2.358	A0A3Q2TWU6_CHICK	252	27216	Signal transducing adaptor molecule OS=Gallus gallus OX=9031 PE=4 SV=1	CHICK	1
1322	2.02	2.02	23.94	23.94	9.859	A9DAB9_CHICK	412	45935	Midkine OS=Gallus gallus OX=9031 PE=2 SV=1	CHICK	1
1311	2.02	2.03	4.615	0.6515	0.6515	E1BS85_CHICK	456	52406	Histone acetyltransferase OS=Gallus gallus OX=9031 GN=KAT6B PE=3 SV=4	CHICK	1
1310	2.02	2.03	2.294	0.2731	0.2731	E1BW33_CHICK	227	24811	Uncharacterized protein OS=Gallus gallus OX=9031 GN=SMG1 PE=3 SV=3	CHICK	1
1318	2.02	2.02	2.573	0.8949	0.8949	F1N9M1_CHICK	54	5645	KIAA0753 OS=Gallus gallus OX=9031 PE=4 SV=4	CHICK	1
1315	2.02	2.02	7.942	1.945	1.945	F1NF62_CHICK	596	67214	Coiled-coil domain-containing protein 93 OS=Gallus gallus OX=9031 GN=CCDC93 PE=4 SV=1	CHICK	1
1309	2.02	2.03	4.778	0.8148	0.5185	F1P1X4_CHICK	541	59890	Uncharacterized protein OS=Gallus gallus OX=9031 GN=ITPR2 PE=4 SV=4	CHICK	1
1321	2.02	2.02	57.73	23.71	23.71	OSTCN_CHICK	132	15177	Osteocalcin OS=Gallus gallus OX=9031 GN=BGLAP PE=1 SV=2	CHICK	1
1306	2.02	3.67	19.3	6.166	6.166	Q92073_CHICK	373	43286	Beta-1,4-galactosyltransferase OS=Gallus gallus OX=9031 GN=CKII PE=2 SV=1	CHICK	2
1320	2.02	2.02	16.99	7.282	7.282	RAB18_CHICK	206	22954	Ras-related protein Rab-18 OS=Gallus gallus OX=9031 GN=RAB18 PE=2 SV=1	CHICK	1
1319	2.02	2.02	18.75	6.696	6.696	TWSG1_CHICK	224	24904	Twisted gastrulation protein homolog 1 OS=Gallus gallus OX=9031 GN=TWSG1 PE=2 SV=1	CHICK	1
1328	2.01	6.43	23.38	15.49	12.39	A0A1D5PH67_CHICK	355	40573	G protein subunit alpha i2 OS=Gallus gallus OX=9031 PE=4 SV=1	CHICK	5
1325	2.01	27.06	34.43	26.95	26.95	A0A1D5PIX4_CHICK	668	72948	Neurexin-3-beta OS=Gallus gallus OX=9031 GN=NRXN3 PE=4 SV=1	CHICK	35
1343	2.01	2.01	7.981	3.286	3.286	A0A1D5PWT7_CHICK	639	70173	Drebrin OS=Gallus gallus OX=9031 GN=DBN1 PE=4 SV=1	CHICK	1
1361	2.01	2.01	4.976	3.555	3.555	A0A1D5P5B2_CHICK	422	45846	Uncharacterized protein OS=Gallus gallus OX=9031 GN=IVD PE=3 SV=1	CHICK	1
1360	2.01	2.01	4.511	1.316	1.316	A0A1D5PCN9_CHICK	298	32864	Uridine-cytidine kinase OS=Gallus gallus OX=9031 GN=LOC776992 PE=3 SV=3	CHICK	1
1359	2.01	2.01	13.3	5.505	5.505	A0A1D5PD25_CHICK	655	73041	Uncharacterized protein OS=Gallus gallus OX=9031 GN=EFHD2 PE=4 SV=2	CHICK	1
1332	2.01	2.07	11	6.459	3.589	A0A1D5PI87_CHICK	290	32588	Hydroxysteroid 17-beta dehydrogenase 10 OS=Gallus gallus OX=9031 PE=3 SV=2	CHICK	1
1330	2.01	4.48	17.66	7.021	4.255	A0A1D5PMQ5_CHICK	115	11842	Uncharacterized protein OS=Gallus gallus OX=9031 GN=KRTC42L PE=3 SV=3	CHICK	7
1326	2.01	7.07	13.86	5.915	5.915	A0A1L1RIW5_CHICK	908	100522	Uncharacterized protein OS=Gallus gallus OX=9031 PE=3 SV=2	CHICK	5
1358	2.01	2.01	18.59	8.333	8.333	A0A1L1RLL0_CHICK	261	29325	Uncharacterized protein OS=Gallus gallus OX=9031 GN=RPL24 PE=4 SV=2	CHICK	1
1333	2.01	2.02	4.286	1.19	1.19	A0A1L1RNJ0_CHICK	551	62021	Uncharacterized protein OS=Gallus gallus OX=9031 GN=SLITRK6 PE=4 SV=1	CHICK	1
1357	2.01	2.01	6.284	3.279	3.279	A0A1L1RPC8_CHICK	2275	251061	Uncharacterized protein OS=Gallus gallus OX=9031 PE=4 SV=1	CHICK	1
1356	2.01	2.01	8.88	5.792	5.792	A0A3Q2TRT7_CHICK	387	42761	Uncharacterized protein OS=Gallus gallus OX=9031 GN=C1QTNF6 PE=4 SV=1	CHICK	1
1355	2.01	2.01	6.79	4.012	4.012	A0A3Q2TTC4_CHICK	918	101003	Uncharacterized protein OS=Gallus gallus OX=9031 GN=FAM49B PE=4 SV=1	CHICK	1
1342	2.01	2.01	6.054	1.461	1.461	A0A3Q2TXN6_CHICK	204	22870	Uncharacterized protein OS=Gallus gallus OX=9031 GN=SGO2 PE=4 SV=1	CHICK	2
1339	2.01	2.02	11.58	7.895	7.895	A0A3Q2U3Q5_CHICK	110	12422	Uncharacterized protein OS=Gallus gallus OX=9031 PE=4 SV=1	CHICK	1
1344	2.01	2.01	4.479	1.904	1.904	A0A3Q2U673_CHICK	940	101269	Uncharacterized protein OS=Gallus gallus OX=9031 GN=DLL1 PE=4 SV=1	CHICK	1
1354	2.01	2.01	2.697	1.156	1.156	A0A3Q2UBI6_CHICK	158	16916	Uncharacterized protein OS=Gallus gallus OX=9031 GN=PLEKHA8 PE=4 SV=1	CHICK	1
1349	2.01	2.01	9.416	3.247	3.247	A0A3Q3A587_CHICK	502	55124	Myelin basic protein OS=Gallus gallus OX=9031 GN=MBP PE=4 SV=1	CHICK	1
1329	2.01	4.71	21.23	15.57	13.68	D2XJ63_CHICK	258	29655	Cerebellin 2 OS=Gallus gallus OX=9031 GN=Cbln2 PE=2 SV=1	CHICK	4
1335	2.01	2.02	3.005	0.829	0.829	E1BTB6_CHICK	165	17738	Uncharacterized protein OS=Gallus gallus OX=9031 GN=FANCB PE=4 SV=2	CHICK	1
1348	2.01	2.01	5.701	2.138	2.138	E1BV28_CHICK	704	80235	Uncharacterized protein OS=Gallus gallus OX=9031 GN=UXS1 PE=4 SV=1	CHICK	1
1338	2.01	2.02	6.456	4.304	4.304	E1BXE0_CHICK	370	40479	Golgi integral membrane protein 4 OS=Gallus gallus OX=9031 PE=4 SV=5	CHICK	2
1327	2.01	6.43	28.53	15.54	12.43	E1BXS2_CHICK	566	62118	Guanine nucleotide-binding protein G(i) subunit alpha-1 OS=Gallus gallus OX=9031 GN=GNAI1 PE=4 SV=2	CHICK	4
1353	2.01	2.01	6.494	4.156	4.156	F1NF80_CHICK	86	9643	Phosphopantothenoylcysteine synthetase OS=Gallus gallus OX=9031 PE=4 SV=3	CHICK	1
1347	2.01	2.01	10.12	4.28	4.28	F1NIX0_CHICK	636	71951	Uncharacterized protein OS=Gallus gallus OX=9031 GN=RPL8 PE=3 SV=2	CHICK	1
1340	2.01	2.01	8.209	1.493	1.306	F1NJU7_CHICK	544	59458	Tyrosine--tRNA ligase OS=Gallus gallus OX=9031 GN=YARS PE=3 SV=3	CHICK	1
1346	2.01	2.01	8.087	2.564	2.564	F1NNN4_CHICK	412	47623	Uncharacterized protein OS=Gallus gallus OX=9031 GN=CYP4A22 PE=4 SV=2	CHICK	1
1341	2.01	2.01	11.24	2.519	2.519	F1NU55_CHICK	1864	208137	Uncharacterized protein OS=Gallus gallus OX=9031 GN=CTTN PE=4 SV=3	CHICK	1
1345	2.01	2.01	59.15	19.72	19.72	F1P2A1_CHICK	357	40679	Uncharacterized protein OS=Gallus gallus OX=9031 GN=ATOX1 PE=4 SV=2	CHICK	1
1331	2.01	2.49	13.11	8.981	5.825	IF4A3_CHICK	144	15889	Eukaryotic initiation factor 4A-III OS=Gallus gallus OX=9031 GN=EIF4A3 PE=2 SV=1	CHICK	2
1352	2.01	2.01	8.553	8.553	4.605	Q7T1F2_CHICK	304	34659	Tumor necrosis factor related apoptosis inducing ligand OS=Gallus gallus OX=9031 GN=TRAIL PE=2 SV=1	CHICK	1
1337	2.01	2.02	8.795	2.932	2.932	Q90WR6_CHICK	307	36251	Sulfotransferase OS=Gallus gallus OX=9031 GN=SULT1C PE=2 SV=1	CHICK	1
1336	2.01	2.02	17.54	8.531	8.531	Q9PUF7_CHICK	211	24349	Platelet-derived growth factor A-chain OS=Gallus gallus OX=9031 PE=2 SV=1	CHICK	1
1334	2.01	2.02	7	2	2	R4GK63_CHICK	600	68071	Uncharacterized protein OS=Gallus gallus OX=9031 PE=4 SV=2	CHICK	1
1351	2.01	2.01	6.693	3.937	3.937	R4GMA8_CHICK	254	27327	Nanos C2HC-type zinc finger 1 OS=Gallus gallus OX=9031 PE=3 SV=3	CHICK	1
1350	2.01	2.01	16.74	7.692	7.692	SRSF2_CHICK	221	25524	Serine/arginine-rich splicing factor 2 OS=Gallus gallus OX=9031 GN=SRSF2 PE=2 SV=1	CHICK	1
1437	2	2	12.63	12.63	12.63	A0A1D5P3K7_CHICK	95	93	Small ubiquitin-related modifier OS=Gallus gallus OX=9031 GN=SUMO3 PE=3 SV=1	CHICK	1
1396	2	2	5.192	1.611	1.611	A0A1D5NW33_CHICK	1117	119418	Uncharacterized protein OS=Gallus gallus OX=9031 GN=CDON PE=4 SV=1	CHICK	1
1415	2	2	6.78	3.729	3.729	A0A1D5NXV3_CHICK	295	33792	Uncharacterized protein OS=Gallus gallus OX=9031 PE=4 SV=2	CHICK	1
1368	2	74.59	42.87	39.71	36.12	A0A1D5P4I1_CHICK	1171	129688	Uncharacterized protein OS=Gallus gallus OX=9031 GN=CHL1 PE=4 SV=1	CHICK	58
1414	2	2	1.887	1.115	1.115	A0A1D5PAK0_CHICK	1166	132571	ADAM metallopeptidase with thrombospondin type 1 motif 2 OS=Gallus gallus OX=9031 PE=4 SV=3	CHICK	1
1413	2	2	8	5.091	5.091	A0A1D5PEV6_CHICK	201	22303	Uncharacterized protein OS=Gallus gallus OX=9031 GN=EGFL7 PE=4 SV=1	CHICK	1
1395	2	2	10.34	8.621	6.897	A0A1D5PFE0_CHICK	761	84363	Collagen type XXVI alpha 1 chain OS=Gallus gallus OX=9031 PE=4 SV=2	CHICK	3
1436	2	2	3.448	3.448	3.448	A0A1D5PIF0_CHICK	1532	174715	Succinate dehydrogenase [ubiquinone] iron-sulfur subunit, mitochondrial OS=Gallus gallus OX=9031 GN=SDHB PE=3 SV=1	CHICK	1
1363	2	125.17	69.64	67.59	63.94	A0A1D5PLD7_CHICK	886	96646	Uncharacterized protein OS=Gallus gallus OX=9031 GN=APLP2 PE=4 SV=2	CHICK	187
1379	2	7.08	26.69	26.69	23.31	A0A1D5PNH7_CHICK	639	72173	Collagen triple helix repeat containing 1 OS=Gallus gallus OX=9031 PE=4 SV=2	CHICK	6
1401	2	2	21.82	11.82	11.82	A0A1D5PPP9_CHICK	192	21046	Uncharacterized protein OS=Gallus gallus OX=9031 GN=PTMA PE=4 SV=2	CHICK	1
1435	2	2	5.296	5.296	5.296	A0A1D5PVF8_CHICK	483	54687	Tartrate-resistant acid phosphatase type 5 OS=Gallus gallus OX=9031 GN=ACP5 PE=4 SV=1	CHICK	1
1387	2	2.01	10.68	3.05	3.05	A0A1D5PWQ5_CHICK	1450	163503	Serine/threonine-protein phosphatase 2A 55 kDa regulatory subunit B OS=Gallus gallus OX=9031 GN=PPP2R2B PE=3 SV=1	CHICK	1
1380	2	6.02	8.671	4.046	4.046	A0A1L1RKR4_CHICK	2475	270535	Uncharacterized protein OS=Gallus gallus OX=9031 PE=3 SV=2	CHICK	5
1434	2	2	3.741	3.741	3.741	A0A1L1RYK0_CHICK	152	17070	Uncharacterized protein OS=Gallus gallus OX=9031 GN=ATP5F1C PE=4 SV=1	CHICK	1
1400	2	2	37.68	36.23	26.09	A0A3Q2TUE5_CHICK	194	21703	Uncharacterized protein OS=Gallus gallus OX=9031 PE=4 SV=1	CHICK	1
1375	2	37.74	39.19	30.85	30.85	A0A3Q2TY85_CHICK	100	10523	Uncharacterized protein OS=Gallus gallus OX=9031 PE=4 SV=1	CHICK	32
1377	2	7.36	41	41	41	A0A3Q2TYH6_CHICK	644	71100	Uncharacterized protein OS=Gallus gallus OX=9031 PE=4 SV=1	CHICK	9
1364	2	108.66	58.57	53.68	52.72	A0A3Q2TZ14_CHICK	312	33571	Neurexin-1 OS=Gallus gallus OX=9031 GN=NRXN1 PE=4 SV=1	CHICK	119
1394	2	2	4.246	1.168	1.168	A0A3Q2U237_CHICK	131	14610	Uncharacterized protein OS=Gallus gallus OX=9031 GN=DDEFL1 PE=4 SV=1	CHICK	1
1412	2	2	2.83	1.509	1.509	A0A3Q2U4Z3_CHICK	665	74101	Uncharacterized protein OS=Gallus gallus OX=9031 PE=4 SV=1	CHICK	1
1378	2	7.11	46.53	40.59	40.59	A0A3Q2U5M8_CHICK	121	12576	Uncharacterized protein OS=Gallus gallus OX=9031 PE=4 SV=1	CHICK	9
1433	2	2	3.69	3.69	3.69	A0A3Q2U828_CHICK	288	33165	Uncharacterized protein OS=Gallus gallus OX=9031 PE=4 SV=1	CHICK	1
1411	2	2	8.333	5	5	A0A3Q2U9F7_CHICK	606	62666	Parkin RBR E3 ubiquitin protein ligase OS=Gallus gallus OX=9031 PE=4 SV=1	CHICK	1
1382	2	4	17.82	17.82	17.82	A0A3Q2UAE7_CHICK	1090	123776	Uncharacterized protein OS=Gallus gallus OX=9031 PE=4 SV=1	CHICK	4
1432	2	2	1.745	1.745	1.745	A0A3Q2UAX5_CHICK	586	62321	Uncharacterized protein OS=Gallus gallus OX=9031 GN=DCP1B PE=4 SV=1	CHICK	1
1388	2	2.01	5.01	2.119	2.119	A0A3Q2UCH4_CHICK	1173	126944	Cell division cycle 37 OS=Gallus gallus OX=9031 PE=4 SV=1	CHICK	1
1376	2	8	41	41	41	A0A3Q2UFG5_CHICK	287	31483	Uncharacterized protein OS=Gallus gallus OX=9031 PE=4 SV=1	CHICK	6
1431	2	2	1.832	1.832	1.832	A0A3Q2UFY0_CHICK	406	44173	Uncharacterized protein OS=Gallus gallus OX=9031 PE=4 SV=1	CHICK	1
1381	2	4	8.815	8.815	8.815	A0A3Q2UHF7_CHICK	101	10517	Uncharacterized protein OS=Gallus gallus OX=9031 PE=4 SV=1	CHICK	2
1399	2	2	6.215	3.578	3.578	A0A3Q2UJA7_CHICK	180	20305	Uncharacterized protein OS=Gallus gallus OX=9031 PE=4 SV=1	CHICK	1
1383	2	4	9.804	9.804	9.804	A0A3Q3AX71_CHICK	55	6143	Uncharacterized protein OS=Gallus gallus OX=9031 GN=RAB4A PE=4 SV=1	CHICK	2
1365	2	94.09	69.4	66.55	64.05	A7LAP2_CHICK	130	14508	SPIG1-A OS=Gallus gallus OX=9031 PE=2 SV=1	CHICK	88
1373	2	46.91	56.98	51.5	46.28	ACES_CHICK	376	41836	Acetylcholinesterase OS=Gallus gallus OX=9031 GN=ACHE PE=2 SV=1	CHICK	54
1371	2	57.26	74.73	73.94	73.67	ACT5_CHICK	375	41737	Actin, cytoplasmic type 5 OS=Gallus gallus OX=9031 PE=3 SV=1	CHICK	49
1370	2	57.26	75.2	74.13	73.87	ACTG_CHICK	904	104207	Actin, cytoplasmic 2 OS=Gallus gallus OX=9031 GN=ACTG1 PE=1 SV=1	CHICK	50
1430	2	2	10.6	10.6	10.6	C4PFJ9_CHICK	503	56096	Cathelicidin-3 OS=Gallus gallus OX=9031 GN=CATHL3 PE=2 SV=1	CHICK	1
1374	2	41.68	51.14	44.25	41.16	CO1A1_CHICK	1363	128995	Collagen alpha-1(I) chain OS=Gallus gallus OX=9031 GN=COL1A1 PE=1 SV=3	CHICK	115
1402	2	2	1.57	0.8969	0.8969	DISP3_CHICK	349	39119	Protein dispatched homolog 3 OS=Gallus gallus OX=9031 GN=DISP3 PE=1 SV=1	CHICK	1
1429	2	2	1.649	1.649	1.649	E1BRR4_CHICK	1677	187729	Uncharacterized protein OS=Gallus gallus OX=9031 GN=SCARA5 PE=4 SV=4	CHICK	1
1393	2	2	3.502	1.71	1.71	E1C028_CHICK	740	81301	Uncharacterized protein OS=Gallus gallus OX=9031 GN=ADAMTS18 PE=4 SV=4	CHICK	1
1428	2	2	1.122	1.122	1.122	E1C0J9_CHICK	474	53146	Leucine rich repeats and calponin homology domain containing 2 OS=Gallus gallus OX=9031 PE=4 SV=4	CHICK	1
1391	2	2.01	11.73	8.38	8.38	E1C482_CHICK	529	59347	Uncharacterized protein OS=Gallus gallus OX=9031 GN=EDN2 PE=4 SV=1	CHICK	1
1398	2	2	17.39	4.348	4.348	E1C658_CHICK	763	84620	ATP synthase subunit d, mitochondrial OS=Gallus gallus OX=9031 GN=ATP5PD PE=3 SV=3	CHICK	1
1386	2	2.01	12.95	6.336	4.408	F1N8E5_CHICK	464	51681	Serine protease OS=Gallus gallus OX=9031 PE=3 SV=5	CHICK	1
1410	2	2	16.41	10.16	10.16	F1N9J4_CHICK	894	101543	60S ribosomal protein L22 OS=Gallus gallus OX=9031 GN=RPL22 PE=4 SV=2	CHICK	1
1427	2	2	35.19	35.19	35.19	F1N9T1_CHICK	453	51416	Uncharacterized protein OS=Gallus gallus OX=9031 GN=SELENOP1 PE=4 SV=4	CHICK	5
1426	2	2	5.963	5.963	5.963	F1NBZ6_CHICK	261	29498	Hypoxanthine phosphoribosyltransferase OS=Gallus gallus OX=9031 GN=HPRT1 PE=3 SV=2	CHICK	1
1425	2	2	27.42	27.42	27.42	F1NC51_CHICK	756	88004	Uncharacterized protein OS=Gallus gallus OX=9031 GN=UQCR10 PE=1 SV=2	CHICK	1
1392	2	2	4.656	1.058	1.058	F1NEV6_CHICK	857	97107	Uncharacterized protein OS=Gallus gallus OX=9031 PE=4 SV=4	CHICK	1
1424	2	2	6.918	6.918	6.918	F1NFH0_CHICK	601	68047	Growth arrest specific 1 OS=Gallus gallus OX=9031 PE=4 SV=5	CHICK	1
1409	2	2	7.237	7.237	7.237	F1NIM1_CHICK	892	97129	Family with sequence similarity 174 member B OS=Gallus gallus OX=9031 PE=4 SV=3	CHICK	2
1390	2	2.01	5.776	2.888	2.888	F1NKR6_CHICK	310	34252	RAD52 motif-containing protein 1 OS=Gallus gallus OX=9031 GN=RDM1 PE=4 SV=1	CHICK	1
1408	2	2	4.63	2.778	2.778	F1NSQ8_CHICK	132	14961	Uncharacterized protein OS=Gallus gallus OX=9031 GN=RNF150 PE=4 SV=3	CHICK	1
1389	2	2.01	8.042	4.196	4.196	F1P0Q6_CHICK	442	50635	Inositol-1-monophosphatase OS=Gallus gallus OX=9031 PE=3 SV=3	CHICK	1
1367	2	75.96	81.57	78.2	75.28	G1K338_CHICK	500	57315	Tubulin beta chain OS=Gallus gallus OX=9031 GN=TUBB2A PE=3 SV=3	CHICK	65
1438	2	2	7.547	7.547	7.547	HBEGF_CHICK	301	33444	Proheparin-binding EGF-like growth factor OS=Gallus gallus OX=9031 GN=HBEGF PE=1 SV=1	CHICK	1
1423	2	2	12.94	12.94	12.94	K0Q547_CHICK	253	27558	Sialidase NEU1 (Fragment) OS=Gallus gallus OX=9031 PE=2 SV=1	CHICK	1
1416	2	2	2.567	1.345	1.345	NTRK2_CHICK	350	38656	BDNF/NT-3 growth factors receptor OS=Gallus gallus OX=9031 GN=NTRK2 PE=1 SV=1	CHICK	1
1422	2	2	4.977	4.977	4.977	Q2YHU4_CHICK	221	24922	Triggering receptor expressed on myeloid cells OS=Gallus gallus OX=9031 GN=TREM-A1 PE=2 SV=1	CHICK	1
1384	2	3.26	67.42	49.44	49.44	Q5F412_CHICK	89	10334	Dynein light chain OS=Gallus gallus OX=9031 GN=DYL1 PE=2 SV=1	CHICK	3
1407	2	2	17.22	8.609	8.609	Q5ZHW8_CHICK	151	16273	Uncharacterized protein OS=Gallus gallus OX=9031 GN=RPS14 PE=2 SV=1	CHICK	1
1406	2	2	5.57	3.038	3.038	Q5ZIF0_CHICK	395	43654	Uncharacterized protein OS=Gallus gallus OX=9031 GN=MAP2K1 PE=2 SV=1	CHICK	1
1385	2	2.01	11.93	3.125	3.125	Q70D52_CHICK	352	40333	Alpha2,3-sialyltransferase OS=Gallus gallus OX=9031 GN=ST3GAL-VI PE=2 SV=1	CHICK	1
1421	2	2	60	60	60	Q7LZE8_CHICK	20	2344	Fructose-bisphosphate aldolase (Fragment) OS=Gallus gallus OX=9031 PE=1 SV=1	CHICK	2
1420	2	2	39.06	39.06	39.06	Q7LZS0_CHICK	64	6839	Kinogen, HMW (Fragments) OS=Gallus gallus OX=9031 PE=1 SV=1	CHICK	1
1419	2	2	5.224	5.224	5.224	Q90661_CHICK	268	29413	Synaptophysin IIa OS=Gallus gallus OX=9031 GN=SYNPR PE=2 SV=1	CHICK	1
1362	2	272.45	65.69	62.87	61.88	Q90824_CHICK	1810	199305	Cytotactin 200kD OS=Gallus gallus OX=9031 PE=2 SV=1	CHICK	342
1405	2	2	2.3	1.903	1.903	Q90ZW5_CHICK	1261	134318	Spalt 2 protein OS=Gallus gallus OX=9031 GN=SAL2 PE=1 SV=1	CHICK	1
1404	2	2	9.821	6.25	6.25	Q9DDJ1_CHICK	224	24946	Superoxide dismutase OS=Gallus gallus OX=9031 GN=MNSOD PE=2 SV=1	CHICK	1
1369	2	60.88	72.78	72.57	72.36	Q9I9K4_CHICK	474	52111	Nidogen 1 (Fragment) OS=Gallus gallus OX=9031 PE=2 SV=1	CHICK	56
1403	2	2	4.847	2.806	2.806	R4GIS0_CHICK	392	43679	Inhibin beta B chain OS=Gallus gallus OX=9031 GN=INHBB PE=3 SV=2	CHICK	1
1397	2	2	5.032	2.597	2.597	R4RB95_CHICK	616	67086	Envelope polyprotein OS=Gallus gallus OX=9031 PE=4 SV=1	CHICK	1
1366	2	82.7	78.57	75.48	73.75	SAP_CHICK	518	57601	Prosaposin OS=Gallus gallus OX=9031 GN=PSAP PE=1 SV=1	CHICK	89
1439	2	2	6.091	6.091	6.091	SDC4_CHICK	197	21502	Syndecan-4 OS=Gallus gallus OX=9031 GN=SDC4 PE=1 SV=1	CHICK	1
1372	2	51.91	58.39	57.05	57.05	SPRC_CHICK	298	34061	SPARC OS=Gallus gallus OX=9031 GN=SPARC PE=2 SV=1	CHICK	65
1441	2	2	17.09	17.09	17.09	SPRN_CHICK	117	12126	Shadow of prion protein OS=Gallus gallus OX=9031 GN=SPRN PE=3 SV=1	CHICK	1
1440	2	2	4.918	4.918	4.918	VMO1_CHICK	183	20234	Vitelline membrane outer layer protein 1 OS=Gallus gallus OX=9031 GN=VMO1 PE=1 SV=1	CHICK	2
1443	1.99	6.05	25.5	20	17	F1NMT5_CHICK	450	50407	Ras-related protein Rab-10 OS=Gallus gallus OX=9031 GN=RAB10 PE=4 SV=3	CHICK	3
1444	1.98	2.03	4.78	2.196	2.196	A0A1D5PYY1_CHICK	144	15556	Hexosyltransferase OS=Gallus gallus OX=9031 GN=CHPF PE=3 SV=2	CHICK	1
1447	1.96	2	25.76	25.76	25.76	A0A140T8H7_CHICK	66	7429	Uncharacterized protein OS=Gallus gallus OX=9031 GN=AvBD8 PE=4 SV=1	CHICK	1
1445	1.96	2.01	10.23	4.545	4.545	F1NSM8_CHICK	818	88771	Uncharacterized protein OS=Gallus gallus OX=9031 PE=4 SV=1	CHICK	1
1446	1.96	2	6.897	3.103	3.103	F1P5U3_CHICK	425	47656	Uncharacterized protein OS=Gallus gallus OX=9031 GN=PNAT10 PE=3 SV=1	CHICK	1
1448	1.95	2.08	12.52	4.173	4.173	A0A3Q2UJ04_CHICK	326	34570	Uncharacterized protein OS=Gallus gallus OX=9031 GN=PDLIM5 PE=4 SV=1	CHICK	2
1449	1.95	2.04	6.339	4.12	2.694	Q5F431_CHICK	631	71064	Transporter OS=Gallus gallus OX=9031 GN=RCJMB04_3k20 PE=2 SV=1	CHICK	1
1450	1.94	2.14	4.552	3.586	2.414	A0A1D5PX34_CHICK	1048	117420	Uncharacterized protein OS=Gallus gallus OX=9031 GN=PTPRM PE=4 SV=2	CHICK	3
1451	1.93	2.01	13.74	9.542	5.344	E1BTA0_CHICK	965	107050	Uncharacterized protein OS=Gallus gallus OX=9031 GN=COMT PE=4 SV=1	CHICK	1
1452	1.92	2.07	16.27	14.17	11.81	A0A3Q2TS63_CHICK	1084	117619	Mannosyl (alpha-1,3-)-glycoprotein beta-1,2-N-acetylglucosaminyltransferase OS=Gallus gallus OX=9031 PE=4 SV=1	CHICK	2
1453	1.92	2	8.772	3.258	3.258	Q5F426_CHICK	399	44443	Pyruvate dehydrogenase E1 component subunit alpha OS=Gallus gallus OX=9031 GN=PDHA1 PE=2 SV=1	CHICK	1
1456	1.91	1.99	3.08	0.6845	0.6845	A0A1D5PZG0_CHICK	990	104158	Uncharacterized protein OS=Gallus gallus OX=9031 GN=ARHGEF11 PE=4 SV=2	CHICK	1
1454	1.91	4.25	38.28	30.47	25	H2AZ_CHICK	136	15388	Histone H2A.Z OS=Gallus gallus OX=9031 GN=H2AFZ PE=1 SV=3	CHICK	4
1455	1.91	2.04	23.99	8.314	5.463	Q5ZII1_CHICK	421	46750	Uncharacterized protein OS=Gallus gallus OX=9031 GN=RCJMB04_25p23 PE=2 SV=1	CHICK	2
1458	1.9	2.01	15.01	8.609	6.843	F1N9T9_CHICK	1387	154682	Uncharacterized protein OS=Gallus gallus OX=9031 GN=ENPP4 PE=4 SV=2	CHICK	2
1457	1.9	2.02	8.356	3.088	0.9991	Q5F3V2_CHICK	1101	121132	ATP-citrate synthase OS=Gallus gallus OX=9031 GN=RCJMB04_6f14 PE=2 SV=1	CHICK	1
1459	1.89	1.96	3.896	2.968	2.968	RIC8A_CHICK	539	61504	Synembryn-A OS=Gallus gallus OX=9031 GN=RIC8A PE=2 SV=1	CHICK	1
1461	1.88	2	7.749	3.979	3.141	A0A1D5PI39_CHICK	418	43384	26S proteasome non-ATPase regulatory subunit 1 OS=Gallus gallus OX=9031 GN=PSMD1 PE=3 SV=1	CHICK	2
1462	1.88	1.95	15.97	3.834	3.834	Q5ZHW6_CHICK	313	33769	Uncharacterized protein OS=Gallus gallus OX=9031 GN=RCJMB04_32j5 PE=2 SV=1	CHICK	1
1460	1.88	2.04	9.533	6.729	6.729	Q5ZM17_CHICK	535	60895	Uncharacterized protein OS=Gallus gallus OX=9031 GN=RCJMB04_3g13 PE=2 SV=1	CHICK	4
1465	1.86	1.93	5.076	2.792	2.792	A0A1D5P7C6_CHICK	394	43780	Uncharacterized protein OS=Gallus gallus OX=9031 GN=PA2G4 PE=4 SV=1	CHICK	1
1464	1.86	1.99	31.79	23.12	15.03	A0A1D5PCL9_CHICK	532	59336	Family with sequence similarity 19 member A4, C-C motif chemokine like OS=Gallus gallus OX=9031 PE=4 SV=2	CHICK	2
1463	1.86	36.16	41.86	32.19	29.13	A0A3Q2U0H8_CHICK	1274	140293	Uncharacterized protein OS=Gallus gallus OX=9031 PE=4 SV=1	CHICK	31
1466	1.85	2.01	10.83	8.268	4.134	Q8JH65_CHICK	508	56839	UTP--glucose-1-phosphate uridylyltransferase OS=Gallus gallus OX=9031 PE=2 SV=1	CHICK	2
1467	1.84	1.96	27.62	9.441	9.441	CAZA1_CHICK	250	27059	F-actin-capping protein subunit alpha-1 OS=Gallus gallus OX=9031 GN=CAPZA1 PE=1 SV=1	CHICK	3
1468	1.84	1.94	10.94	6.447	3.748	F1NWT8_CHICK	802	90764	Uncharacterized protein OS=Gallus gallus OX=9031 GN=RUFY3 PE=4 SV=4	CHICK	3
1469	1.84	1.94	11.11	4.167	4.167	Q5ZLA0_CHICK	288	32264	Glucosamine-6-phosphate isomerase OS=Gallus gallus OX=9031 GN=GNPDA1 PE=2 SV=1	CHICK	1
1470	1.83	1.95	7.563	2.894	0.747	A0A1D5P8H7_CHICK	1071	123157	Uncharacterized protein OS=Gallus gallus OX=9031 GN=XPO1 PE=4 SV=1	CHICK	1
1471	1.82	1.92	23.23	23.23	23.23	A0A3Q2TV88_CHICK	458	49505	Uncharacterized protein OS=Gallus gallus OX=9031 PE=4 SV=1	CHICK	2
1472	1.8	1.94	8.31	8.31	8.31	R4GGF1_CHICK	361	39089	Uncharacterized protein OS=Gallus gallus OX=9031 GN=LRG1 PE=4 SV=2	CHICK	2
1473	1.79	1.93	24.1	18.07	18.07	Q6EE60_CHICK	166	18849	Ribosomal protein L18 (Fragment) OS=Gallus gallus OX=9031 PE=2 SV=1	CHICK	2
1474	1.78	1.94	13.47	4.854	3.762	Q90749_CHICK	824	92425	Fibroblast growth factor receptor OS=Gallus gallus OX=9031 GN=bek PE=2 SV=1	CHICK	2
1476	1.77	1.85	6.034	6.034	6.034	A0A3Q2UA71_CHICK	782	85567	Uncharacterized protein OS=Gallus gallus OX=9031 GN=LOC771811 PE=4 SV=1	CHICK	1
1475	1.77	1.92	10.48	4.677	3.548	R4GG44_CHICK	620	69427	Leucine rich repeat, Ig-like and transmembrane domains 3 OS=Gallus gallus OX=9031 PE=4 SV=4	CHICK	2
1477	1.75	1.85	33.84	30.42	6.844	A0A1I7Q3Z7_CHICK	147	16463	Microtubule-associated protein RP/EB family member 1 OS=Gallus gallus OX=9031 GN=MAPRE1 PE=4 SV=2	CHICK	1
1478	1.75	1.83	8.197	3.044	3.044	Q5ZJG1_CHICK	427	47719	Uncharacterized protein OS=Gallus gallus OX=9031 GN=TNFRSF1A PE=2 SV=1	CHICK	1
1480	1.74	1.82	7.216	2.52	2.52	F1NLR2_CHICK	200	22886	Tyrosine-protein kinase receptor TYRO3 OS=Gallus gallus OX=9031 GN=TYRO3 PE=3 SV=3	CHICK	1
1479	1.74	1.91	14.55	12.01	8.083	F1P5A1_CHICK	428	47619	Glucoside xylosyltransferase 1 OS=Gallus gallus OX=9031 GN=GXYLT1 PE=4 SV=1	CHICK	2
1481	1.73	1.85	47.47	47.47	29.29	A0A088BHA7_CHICK	99	12175	Epidermal differentiation protein OS=Gallus gallus OX=9031 GN=EDMTFH PE=2 SV=1	CHICK	2
1482	1.7	2.55	4.185	2.423	2.423	A0A1L1RJB6_CHICK	499	55275	Anion exchange protein OS=Gallus gallus OX=9031 GN=SLC4A1 PE=3 SV=2	CHICK	2
1483	1.7	1.78	11.11	4.598	4.598	A0A1L1RMC0_CHICK	840	94597	Proteasome subunit alpha type OS=Gallus gallus OX=9031 PE=3 SV=1	CHICK	1
1484	1.7	1.77	4.43	4.43	4.43	A0A3Q2UBJ7_CHICK	1496	144811	Uncharacterized protein OS=Gallus gallus OX=9031 GN=HINT2Z PE=4 SV=1	CHICK	1
1485	1.69	1.75	25.18	10.79	10.79	Q27J91_CHICK	139	15767	Leukocyte ribonuclease A-1 OS=Gallus gallus OX=9031 PE=2 SV=1	CHICK	1
1486	1.68	1.88	14.54	9.103	6.793	E1C756_CHICK	542	59211	Molybdopterin molybdenumtransferase OS=Gallus gallus OX=9031 GN=GPHN PE=3 SV=3	CHICK	4
1487	1.67	1.82	13.81	7.836	4.664	E1C4W4_CHICK	338	36743	Uncharacterized protein OS=Gallus gallus OX=9031 GN=ALDH7A1 PE=3 SV=1	CHICK	2
1488	1.67	1.78	20.5	15.11	3.957	Q5EES3_CHICK	278	31157	Neuronal proteolipid GPM6A OS=Gallus gallus OX=9031 GN=GPM6A PE=2 SV=1	CHICK	1
1489	1.67	1.74	14.29	14.29	7.483	Q5ZL59_CHICK	147	16687	Uncharacterized protein OS=Gallus gallus OX=9031 GN=UBE2D3 PE=2 SV=1	CHICK	1
1490	1.66	1.76	14.93	14.93	6.965	Q8JIY0_CHICK	201	22085	Syndecan OS=Gallus gallus OX=9031 GN=SDC2 PE=2 SV=1	CHICK	1
1491	1.64	3.83	17.25	9.148	5.047	A0A1D5P7Y8_CHICK	951	105652	AP complex subunit beta OS=Gallus gallus OX=9031 GN=AP2B1 PE=3 SV=2	CHICK	4
1493	1.63	2.06	5.581	4.186	4.186	E1BR90_CHICK	187	19472	Carbohydrate sulfotransferase OS=Gallus gallus OX=9031 GN=CHST12 PE=3 SV=2	CHICK	2
1492	1.63	7.91	25.91	17.83	16.16	E1BVU6_CHICK	3662	410866	Uncharacterized protein OS=Gallus gallus OX=9031 PE=4 SV=4	CHICK	4
1494	1.62	1.78	6.303	1.616	0.5253	A0A1L1RKS2_CHICK	538	58122	Fatty acid synthase OS=Gallus gallus OX=9031 GN=FASN PE=4 SV=2	CHICK	1
1496	1.61	1.72	13.24	6.526	2.879	E1C7K9_CHICK	434	47850	Uncharacterized protein OS=Gallus gallus OX=9031 GN=AMIGO2 PE=4 SV=1	CHICK	1
1495	1.61	2.13	4.385	1.585	1.109	F1NYZ6_CHICK	253	28522	Uncharacterized protein OS=Gallus gallus OX=9031 GN=PLXNA2 PE=4 SV=4	CHICK	2
1497	1.61	1.72	16.61	8.97	8.97	Q5ZL64_CHICK	301	32395	Uncharacterized protein OS=Gallus gallus OX=9031 GN=RCJMB04_7i4 PE=2 SV=1	CHICK	2
1500	1.6	1.68	6.967	2.869	2.869	F1NH19_CHICK	361	40188	Uncharacterized protein OS=Gallus gallus OX=9031 GN=C1QB PE=4 SV=3	CHICK	1
1499	1.6	1.68	4.147	0.9479	0.9479	F1NIP0_CHICK	971	107962	Uncharacterized protein OS=Gallus gallus OX=9031 GN=COL24A1 PE=4 SV=4	CHICK	1
1498	1.6	4.27	25.13	10.26	10.26	Q9YGW6_CHICK	585	69367	Ezrin OS=Gallus gallus OX=9031 GN=EZR PE=2 SV=1	CHICK	7
1501	1.59	1.66	6.075	4.206	4.206	F1P539_CHICK	1608	181095	Chordin like 2 OS=Gallus gallus OX=9031 PE=4 SV=4	CHICK	2
1504	1.58	1.7	9.343	4.671	4.671	A0A1D5PTS7_CHICK	345	38458	Uncharacterized protein OS=Gallus gallus OX=9031 PE=4 SV=1	CHICK	2
1502	1.58	3.81	19.43	12.37	12.37	E1BYN7_CHICK	879	101416	Uncharacterized protein OS=Gallus gallus OX=9031 GN=VDAC1 PE=4 SV=1	CHICK	3
1505	1.58	1.69	40.44	30.15	15.44	H32_CHICK	103	11439	Histone H3.2 OS=Gallus gallus OX=9031 GN=H3-I PE=1 SV=2	CHICK	2
1506	1.58	1.66	13.62	5.447	5.447	Q5ZIH1_CHICK	257	29355	Uncharacterized protein OS=Gallus gallus OX=9031 GN=HNRNPD PE=2 SV=1	CHICK	1
1503	1.58	1.71	12.77	12.77	8.245	Q5ZM58_CHICK	376	42646	Uncharacterized protein OS=Gallus gallus OX=9031 GN=ACTR1A PE=2 SV=1	CHICK	2
1507	1.56	1.79	11.42	6.347	3.385	A0A3Q2UNP2_CHICK	362	40340	Uncharacterized protein OS=Gallus gallus OX=9031 GN=GBE1 PE=4 SV=1	CHICK	2
1509	1.56	1.65	8.912	1.573	1.573	E1C6G2_CHICK	106	12249	Uncharacterized protein OS=Gallus gallus OX=9031 GN=LRFN2 PE=4 SV=4	CHICK	1
1508	1.56	1.69	12.87	12.87	12.87	Q6IFY8_CHICK	202	21991	Reticulon (Fragment) OS=Gallus gallus OX=9031 GN=RTN3 PE=2 SV=1	CHICK	2
1511	1.55	1.62	2.985	2.985	2.985	F1NHL7_CHICK	2477	285326	Regulation of nuclear pre-mRNA domain-containing protein 1A OS=Gallus gallus OX=9031 GN=RPRD1A PE=4 SV=1	CHICK	1
1510	1.55	1.64	13.53	8.235	8.235	F1NLC7_CHICK	636	72939	Uncharacterized protein OS=Gallus gallus OX=9031 GN=TXNDC12 PE=4 SV=2	CHICK	1
1514	1.54	1.62	2.77	1.451	1.451	B8XA33_CHICK	147	16239	Disintegrin and metalloprotease 23 OS=Gallus gallus OX=9031 PE=2 SV=1	CHICK	1
1512	1.54	1.68	5.243	1.52	0.9119	F1NKN2_CHICK	195	22820	Uncharacterized protein OS=Gallus gallus OX=9031 GN=VEGFRKDRL PE=3 SV=2	CHICK	1
1513	1.54	1.62	7.732	6.186	3.351	F1P526_CHICK	428	47875	Protein phosphatase methylesterase 1 OS=Gallus gallus OX=9031 GN=PPME1 PE=3 SV=2	CHICK	1
1516	1.53	1.61	32.54	8.73	8.73	A0A1D5P521_CHICK	126	14307	Uncharacterized protein OS=Gallus gallus OX=9031 GN=RPTC15L PE=4 SV=1	CHICK	1
1515	1.53	1.62	9	5.8	3.4	R4GG01_CHICK	500	53749	Uncharacterized protein OS=Gallus gallus OX=9031 GN=CPN2 PE=4 SV=4	CHICK	1
1517	1.52	3.68	10.42	10.42	10.42	A0A3Q2UM28_CHICK	810	87044	Uncharacterized protein OS=Gallus gallus OX=9031 GN=LOC107051217 PE=4 SV=1	CHICK	4
1520	1.52	1.6	1.285	1.285	1.285	A0A3Q3AG75_CHICK	114	12381	Uncharacterized protein OS=Gallus gallus OX=9031 PE=4 SV=1	CHICK	1
1518	1.52	1.65	16.16	6.402	6.402	F1NNP6_CHICK	185	20808	Uncharacterized protein OS=Gallus gallus OX=9031 GN=GLRX3 PE=4 SV=2	CHICK	2
1521	1.52	1.59	6.207	3.448	3.448	Q5ZIK5_CHICK	290	33052	Uncharacterized protein OS=Gallus gallus OX=9031 GN=C1H21ORF59 PE=2 SV=1	CHICK	1
1519	1.52	1.62	6.386	3.193	1.306	TGM2_CHICK	689	77970	Protein-glutamine gamma-glutamyltransferase 2 OS=Gallus gallus OX=9031 GN=TGL2 PE=1 SV=3	CHICK	1
1522	1.51	1.59	3.4	3.4	3.4	G8H1M4_CHICK	92	10206	Synaptic vesicle glycoprotein 2A (Fragment) OS=Gallus gallus OX=9031 GN=SV2A PE=4 SV=1	CHICK	1
1524	1.49	1.62	28.89	18.33	12.78	FRIH_CHICK	769	80644	Ferritin heavy chain OS=Gallus gallus OX=9031 GN=FTH PE=2 SV=2	CHICK	2
1523	1.49	1.67	3.783	1.974	1.151	Q98947_CHICK	608	69412	Membrane type-matrix metalloproteinase OS=Gallus gallus OX=9031 GN=MT3-MMP PE=2 SV=1	CHICK	1
1526	1.48	1.62	15.25	11.86	8.475	A0A1D5NV75_CHICK	295	33245	Uncharacterized protein OS=Gallus gallus OX=9031 GN=NAPA PE=4 SV=2	CHICK	2
1527	1.48	1.57	8.974	2.724	1.282	E1C8P2_CHICK	838	96053	Uncharacterized protein OS=Gallus gallus OX=9031 GN=PAPSS1 PE=3 SV=1	CHICK	1
1525	1.48	1.63	17.04	7.53	3.303	Q9YHD2_CHICK	757	84179	Nuclear calmodulin-binding protein (Fragment) OS=Gallus gallus OX=9031 GN=URP PE=2 SV=1	CHICK	2
1529	1.46	1.54	4.114	4.114	4.114	E1C004_CHICK	1228	137319	Uncharacterized protein OS=Gallus gallus OX=9031 GN=CA4 PE=4 SV=3	CHICK	1
1528	1.46	1.54	7.513	1.968	1.968	Q5ZK08_CHICK	559	64099	Uncharacterized protein OS=Gallus gallus OX=9031 GN=RCJMB04_13p14 PE=2 SV=1	CHICK	1
1531	1.45	1.51	5.444	1.433	1.433	A0A3Q2U1L0_CHICK	1088	123442	EMI domain containing 1 OS=Gallus gallus OX=9031 PE=4 SV=1	CHICK	1
1530	1.45	1.53	25.61	7.902	4.632	SH3G1_CHICK	367	41732	Endophilin-A2 OS=Gallus gallus OX=9031 GN=SH3GL1 PE=1 SV=1	CHICK	1
1533	1.44	1.53	12.92	3.933	3.933	A0A3Q2UCE7_CHICK	3851	408942	Uncharacterized protein OS=Gallus gallus OX=9031 GN=VASH2 PE=4 SV=1	CHICK	1
1532	1.44	1.62	15.09	10.91	5.455	F1NX01_CHICK	3989	439595	Polypeptide N-acetylgalactosaminyltransferase OS=Gallus gallus OX=9031 PE=3 SV=3	CHICK	3
1535	1.43	1.56	9.646	4.502	4.502	A0A1D5P2Y6_CHICK	622	67263	Uncharacterized protein OS=Gallus gallus OX=9031 GN=PBXIP1 PE=4 SV=1	CHICK	2
1534	1.43	2.21	17.33	12	9.067	Q6ZXD0_CHICK	375	42988	Alpha-2,8-sialyltransferase OS=Gallus gallus OX=9031 GN=SIAT8C PE=2 SV=1	CHICK	3
1536	1.43	1.51	1.155	1.155	1.155	Q90984_CHICK	606	68705	Ryanodine receptor type 1 (Fragment) OS=Gallus gallus OX=9031 GN=RyR1 PE=2 SV=1	CHICK	1
1537	1.42	1.51	5.964	1.225	1.225	Q5F354_CHICK	1224	138552	Coatomer subunit alpha OS=Gallus gallus OX=9031 GN=RCJMB04_34d13 PE=2 SV=1	CHICK	1
1538	1.41	1.56	3.77	1.248	0.6781	F1NE59_CHICK	3462	388525	Uncharacterized protein OS=Gallus gallus OX=9031 GN=SVEP1 PE=4 SV=2	CHICK	2
1539	1.41	1.5	3.223	3.128	1.232	F1NI53_CHICK	935	104752	Uncharacterized protein OS=Gallus gallus OX=9031 GN=LRIG2 PE=4 SV=3	CHICK	1
1541	1.39	1.46	20.75	5.66	5.66	E1C6H3_CHICK	161	18173	Uncharacterized protein OS=Gallus gallus OX=9031 GN=C22H8ORF4 PE=4 SV=1	CHICK	1
1540	1.39	1.47	8.824	4.278	4.278	F1NRQ2_CHICK	483	54171	Uncharacterized protein OS=Gallus gallus OX=9031 GN=LOC107057310 PE=4 SV=3	CHICK	2
1542	1.38	1.51	9.181	6.948	6.948	Q5ZJZ2_CHICK	403	46086	Uncharacterized protein OS=Gallus gallus OX=9031 GN=RPL3 PE=2 SV=1	CHICK	2
1546	1.36	1.43	3.515	2.46	2.46	A0A1D5PQU1_CHICK	2343	258816	Phenylalanyl-tRNA synthetase subunit alpha OS=Gallus gallus OX=9031 PE=4 SV=2	CHICK	1
1543	1.36	1.47	14.01	9.524	1.961	A0A3Q2U3X0_CHICK	330	37072	Uncharacterized protein OS=Gallus gallus OX=9031 GN=LOC101750889 PE=4 SV=1	CHICK	1
1545	1.36	1.44	8.086	2.965	2.156	A0A3Q2U6U2_CHICK	538	58872	Uncharacterized protein OS=Gallus gallus OX=9031 GN=ADD3 PE=4 SV=1	CHICK	1
1544	1.36	1.46	13.03	7.649	3.683	KERA_CHICK	333	36318	Keratocan OS=Gallus gallus OX=9031 GN=KERA PE=1 SV=1	CHICK	2
1548	1.35	1.45	4.3	0.9828	0.9828	A0A1D5PTR1_CHICK	245	26768	Uncharacterized protein OS=Gallus gallus OX=9031 GN=DCLK3 PE=4 SV=2	CHICK	1
1549	1.35	1.43	10.25	6.295	1.619	E1C6P2_CHICK	467	51760	Fibrinogen C domain containing 1 OS=Gallus gallus OX=9031 PE=4 SV=3	CHICK	1
1547	1.35	1.48	18.08	12.24	3.499	Q5ZKQ0_CHICK	343	38605	Uncharacterized protein OS=Gallus gallus OX=9031 GN=RCJMB04_9l13 PE=2 SV=1	CHICK	1
1550	1.34	1.46	8.051	8.051	8.051	Q5ZMN1_CHICK	472	52441	Uncharacterized protein OS=Gallus gallus OX=9031 GN=G3BP1 PE=2 SV=1	CHICK	2
1552	1.33	1.45	13.55	5.772	2.258	A0A1D5PYX8_CHICK	774	87655	Uncharacterized protein OS=Gallus gallus OX=9031 GN=DPP6 PE=3 SV=2	CHICK	1
1551	1.33	1.87	9.6	7.771	3.086	F1NJD7_CHICK	425	47401	Uncharacterized protein OS=Gallus gallus OX=9031 GN=DSC1 PE=4 SV=3	CHICK	2
1553	1.33	1.42	12.43	5.405	5.405	F1NNQ3_CHICK	265	29634	Vacuolar protein sorting-associated protein 29 OS=Gallus gallus OX=9031 GN=VPS29 PE=3 SV=2	CHICK	1
1555	1.32	1.4	6.361	2.799	2.799	E1C5F3_CHICK	1107	121099	Sulfotransferase OS=Gallus gallus OX=9031 GN=CHST6 PE=3 SV=1	CHICK	1
1556	1.31	3.32	25	15.44	15.44	A0A1D5PB05_CHICK	272	27648	Uncharacterized protein OS=Gallus gallus OX=9031 GN=C1QL2 PE=4 SV=2	CHICK	4
1557	1.31	1.44	9.189	5.609	3.341	E1C8Q5_CHICK	458	52225	V-type proton ATPase subunit a OS=Gallus gallus OX=9031 GN=ATP6V0A1 PE=3 SV=3	CHICK	2
1558	1.31	1.43	29.5	19.42	19.42	Q27J90_CHICK	139	15948	Leukocyte ribonuclease A-2 OS=Gallus gallus OX=9031 PE=2 SV=1	CHICK	2
1560	1.3	1.39	14.89	6.383	3.191	A0A1D5P7V0_CHICK	376	42434	Uncharacterized protein OS=Gallus gallus OX=9031 GN=PHYHIPL PE=4 SV=1	CHICK	1
1562	1.29	1.45	41.05	41.05	20.96	E1BSM6_CHICK	243	25534	Uncharacterized protein OS=Gallus gallus OX=9031 GN=VWC2L PE=4 SV=2	CHICK	2
1563	1.28	3.79	9.091	7.204	7.204	F1NQD9_CHICK	1046	118705	Radixin OS=Gallus gallus OX=9031 GN=RDX PE=4 SV=3	CHICK	5
1564	1.28	1.36	7.471	2.644	1.379	F1NTD7_CHICK	958	109305	Prostaglandin F2 receptor inhibitor OS=Gallus gallus OX=9031 PE=4 SV=4	CHICK	1
1565	1.27	2.26	16.78	15.38	9.79	A0A3Q3AED4_CHICK	1814	201754	Uncharacterized protein OS=Gallus gallus OX=9031 PE=4 SV=1	CHICK	2
1566	1.26	1.43	14.42	7.78	4.175	A0A1D5P2F6_CHICK	527	59514	Serine/threonine-protein phosphatase OS=Gallus gallus OX=9031 PE=3 SV=2	CHICK	2
1568	1.26	1.34	15.38	3.846	3.846	E1C4X1_CHICK	271	29470	Uncharacterized protein OS=Gallus gallus OX=9031 GN=FBLIM1 PE=4 SV=3	CHICK	1
1567	1.26	1.38	5.377	4.717	3.396	E1C6Y2_CHICK	94	10128	Uncharacterized protein OS=Gallus gallus OX=9031 GN=MBTPS1 PE=4 SV=1	CHICK	2
1571	1.25	1.32	15.91	4.545	4.545	A0A1D5PBU0_CHICK	373	42200	Uncharacterized protein OS=Gallus gallus OX=9031 PE=4 SV=2	CHICK	1
1570	1.25	1.33	5.574	0.9402	0.9402	F1NSG1_CHICK	1036	113330	Fibronectin type III domain containing 1 OS=Gallus gallus OX=9031 PE=4 SV=4	CHICK	1
1569	1.25	26.59	39.21	26.14	22.56	Q6EI13_CHICK	811	86859	GammaA-like protocadherin OS=Gallus gallus OX=9031 PE=2 SV=1	CHICK	22
1572	1.24	1.37	10.93	1.083	1.083	A0A1D5NYC2_CHICK	1939	223134	Uncharacterized protein OS=Gallus gallus OX=9031 GN=MYH1E PE=3 SV=1	CHICK	2
1573	1.24	1.32	2.889	1.766	1.766	A0A1D5P8R8_CHICK	623	67696	Protein FAM234B OS=Gallus gallus OX=9031 GN=FAM234B PE=4 SV=1	CHICK	1
1574	1.23	1.36	25.58	16.74	10.23	SC22B_CHICK	215	24718	Vesicle-trafficking protein SEC22b OS=Gallus gallus OX=9031 GN=SEC22B PE=2 SV=1	CHICK	2
1575	1.23	1.3	10.24	5.854	5.854	U5LXR4_CHICK	205	22942	Glucosamine-6-phosphate isomerase OS=Gallus gallus OX=9031 GN=GNPDA2 PE=2 SV=1	CHICK	1
1577	1.22	1.31	5.67	1.726	0.986	A0A1D6UPS9_CHICK	263	29517	Uncharacterized protein OS=Gallus gallus OX=9031 GN=SF3B3 PE=4 SV=1	CHICK	1
1578	1.22	1.29	7.018	4.678	4.678	A0A1L1RXH4_CHICK	649	68410	Uncharacterized protein OS=Gallus gallus OX=9031 GN=B4GALT3 PE=4 SV=2	CHICK	1
1576	1.22	1.33	17.13	6.231	2.804	ANXA5_CHICK	264	30680	Annexin A5 OS=Gallus gallus OX=9031 GN=ANXA5 PE=1 SV=2	CHICK	1
1579	1.21	1.28	1.444	1.444	1.444	A0A1D5P4E5_CHICK	1039	114594	Uncharacterized protein OS=Gallus gallus OX=9031 PE=4 SV=2	CHICK	1
1581	1.19	1.27	18.27	13.31	4.334	Q5ZL39_CHICK	323	37000	Serine/threonine-protein phosphatase OS=Gallus gallus OX=9031 GN=PPP1CC PE=2 SV=1	CHICK	1
1580	1.19	1.28	9.677	5.76	2.765	Q5ZMK3_CHICK	434	46855	Uncharacterized protein OS=Gallus gallus OX=9031 GN=SCCPDH PE=2 SV=1	CHICK	1
1583	1.18	1.26	23.28	8.333	8.333	B0LVF9_CHICK	262	30183	Microtubule-associated protein OS=Gallus gallus OX=9031 GN=MAPT PE=2 SV=1	CHICK	1
1584	1.18	1.25	4.475	1.543	1.543	E1BSG7_CHICK	2241	241596	Uncharacterized protein OS=Gallus gallus OX=9031 GN=WBP11 PE=4 SV=3	CHICK	1
1582	1.18	1.3	12.78	12.78	12.78	E1C9J2_CHICK	316	35528	Uncharacterized protein OS=Gallus gallus OX=9031 GN=CDNF PE=4 SV=3	CHICK	2
