# Supplementary material for: Identification of Potential Growth-Related Proteins in Chick Vitreous during Emmetropization Using SWATH-MS and Targeted-Based Proteomics (MRMHR)
Source: Int J Mol Sci. 2024 Oct 3;25(19):10644. doi: 10.3390/ijms251910644 (PMC11476992; doi:10.3390/ijms251910644)
Supplement: Supplementary file 1 [file ijms-25-10644-s001.zip › Supplementary S2_overlapped DEPs.xlsx]

## Sheet: Overlapped proteins
Appendix A2. Overlapped proteins found across all the time points
			(14/7) Fold Change		(21/7) Fold Change		(28/7) Fold Change
Uniprot Accession number	Protein name	Gene name	OD14/OD7	OS14/OS7	OD21/OD7	OS21/OS7	OD28/OD7	OS28/OS7
P19121	Serum albumin (Alpha-livetin) (allergen Gal d 5)	ALB	9.2	2.71	3.96	2.17	13.58	3.45
E1BXK3	Glycogen [starch] synthase (EC 2.4.1.11)	GYS2	2.01	1.52	1.52	3.52	1.86	3.79
F1NEL5	Alpha-1,6-mannosyl-glycoprotein 6-beta-N-acetylglucosaminyltransferase	MGAT5	2.65	2.07	2.01	2.56	3.26	2.56
F1NLB5	Kazal type serine peptidase inhibitor domain 1	KAZALD1	1.75	2.62	1.7	1.97	2.62	3.45
F1NYJ1	Cathepsin V	CTSV	1.93	1.58	1.87	1.67	2.33	2.2
O42397	Crescent	N/A	8.41	3.16	15.52	6.46	19.76	6.02
Q4ADJ6	Ovotransferrin	TFEW	4.09	2.3	1.81	2.26	9.39	5.11
Q5F3I1	Fibrinogen C-terminal domain-containing protein	FGL2 RCJMB04_16g14	2.59	2.22	2.92	1.91	2.22	2.28
R4GH41	Ceramidase	ASAH1	1.83	1.54	1.99	1.67	2.41	2.18
R4GKL8	C1q domain-containing protein	C1QTNF3	1.73	2.63	2.45	2.85	3.45	5.32
R4GLH0	IGFBP N-terminal domain-containing protein	ESM1	4.08	3.02	4.53	3.51	6.73	5.09
P10039	Tenascin (TN)	TNC	4.53	2.07	2.4	1.56	3.39	2.26
A0A1D5P363	C1q domain-containing protein	CBLN1	0.56	0.55	0.53	0.61	0.57	0.67
O93319	Cadherin-11	CDH11	0.39	0.36	0.4	0.34	0.35	0.33
A0A1D5P8I3	Splicing factor proline and glutamine rich	SFPQ	0.34	0.26	0.21	0.34	0.24	0.35
P79995	Cadherin-10	CDH10	0.46	0.12	0.43	0.39	0.4	0.35
A0A2H4Y833	OVA (Fragment)	OVA	0.17	0.28	0.18	0.09	0.19	0.11
P24503	Cadherin-4	CDH4	0.31	0.32	0.34	0.43	0.37	0.4
P36196	Acetylcholinesterase (AChE) (EC 3.1.1.7)	ACHE	0.29	0.63	0.55	0.28	0.22	0.35
B8YK79	Lysozyme (EC 3.2.1.17)	LYZ	0.4	0.31	0.33	0.24	0.33	0.18
Q90953	Versican core protein	VCAN CSPG2	0.33	0.59	0.2	0.25	0.19	0.19
E1BRK7	Fibrinogen C-terminal domain-containing protein	ANGPTL7	0.56	0.32	0.35	0.32	0.19	0.13
E1C3A7	Cadherin 22	CDH22	0.41	0.14	0.34	0.41	0.33	0.3
E1C836	Ig-like domain-containing protein	PDGFRL	0.52	0.48	0.41	0.44	0.38	0.39
O93574	Reelin	RELN	0.41	0.58	0.45	0.48	0.42	0.47
F1NSJ1	Contactin-2	CNTN2	0.51	0.23	0.44	0.46	0.52	0.52
F1NZH0	SLIT and NTRK like family member 1	SLITRK1	0.52	0.25	0.6	0.66	0.5	0.61
P84407	Alpha-fetoprotein (Alpha-1-fetoprotein) (Alpha-fetoglobulin)	AFP	0.01	0.4	0.01	0.01	0.01	0.02
P07354	Hyaluronan and proteoglycan link protein 1 (Cartilage-linking protein 1) (Cartilage-link protein) (Proteoglycan link protein)	HAPLN1 CRTL1	0.55	0.52	0.45	0.57	0.47	0.62
Q90610	Neogenin (Fragment)	NEO1	0.65	0.39	0.54	0.55	0.67	0.62
P35331	Neuronal cell adhesion molecule (Nr-CAM)	N/A	0.32	0.57	0.59	0.56	0.67	0.5
Q197X2	Apolipoprotein B	APOB	0.12	0.38	0.12	0.12	0.18	0.1
Q8AWW2	Cadherin-7	N/A	0.33	0.38	0.39	0.32	0.32	0.34
Q90800	Collagen-alpha-3 type IX	N/A	0.34	0.47	0.47	0.47	0.24	0.39
Q90864	Beta-H globin	HBE1	0.24	0.35	0.42	0.14	0.06	0.06
Q9W6E1	Neurocan core protein	N/A	0.23	0.48	0.21	0.2	0.17	0.19
Q8QGH3	Cadherin-20	CDH20	0.47	0.61	0.44	0.44	0.45	0.53
Q8AV57	Protein sidekick-2	SDK2	0.58	0.58	0.63	0.59	0.52	0.59
