# Supplementary material for: Identification of Potential Growth-Related Proteins in Chick Vitreous during Emmetropization Using SWATH-MS and Targeted-Based Proteomics (MRMHR)
Source: Int J Mol Sci. 2024 Oct 3;25(19):10644. doi: 10.3390/ijms251910644 (PMC11476992; doi:10.3390/ijms251910644)
Supplement: Supplementary file 1 [file ijms-25-10644-s001.zip › Supplementary S3_Full transition list of validated peptides.xlsx]

## Sheet: Peptides and transition list
Appendix 3A. The peptides and transition identified and selected in GAPDH as the internal standard for in the MRMHR
Protein ID	Protein name	Gene name	Peptide sequence	Transitions	Normal growth study (n= 2, pooled from 6)	Normal growth study (n= 4)
					SWATH	MRMHR
					Protein FC (D14/D7)	Protein FC (D14/D7)	P value
G3P	Glyceraldehyde 3-phosphate dehydrogenase	GAPDH	GAAQNIIPASTGAAK	+2y11, +2y10, +2b6	1.2	0.9	0.748
			VPTPNVSVVDLTC[CAM]R	+2y11, +2y8, +3y5
			LVSWYDNEFGYSNR	+2y12, +2y10, +2y9
Protein ID	Protein name	Gene name	Peptide sequence	Transitions	Normal growth study (n= 2, pooled from 6)	Normal growth study (n= 4)
					SWATH	MRMHR
					Protein FC (D14/D7)	Protein FC (D14/D7)	P value
Q4ADJ6_CHICK	Ovotransferrin	TF	GDVAFVK	+2y5, +2y4, +2y3	3.2	2.45	0.01
			FFSASC[CAM]VPGATIEQK	+2y11, +2y8, +3y8
			AQSDFGVDTK	+2y8, +2y7, +2y6
F1NE63_CHICK	Reelin	RELN	VPSLVSVVISPDLQTPATK	+2y12, +2y10, +3y9	0.434142	0.62	0.01
			DFIQAQR	+2y5, +2y4, +2b3
			FSYSDPSITVSYSK	+2y11, +2y10, +2y9
F1NSJ1_CHICK	Contactin 2	CNTN2	LVAGDLVISNPVK	+2y11, +2y10, +2y6	0.590226	0.55	0.005
			FSQLSLAAEDAR	+2y9, +2y8, +2y6
			GPPGPPGGVVVR	+2y10, +2y9, +2y8
FETA_CHICK	Alphafeto protein	AFP	NDC[CAM]FLSLK	+2y7, +2y6, +2y5	0.0143219	0.01	0.025
			GDMLEC[CAM]MR	+2y5, +2y4, +2y3
			GYEDLLDEC[CAM]C[CAM]K	+2y6, +2y5, +2y4
CADH7_CHICK	Cadherin-7	CDH7	LTNKPVEPESEFVIK	+3y11, +3y8, +3y6	0.346151	0.48	0.025
			FLSLGPFSDMTTVK	+2y12, +2y10, +2y9
			IIVEDVDEPPVFTSR	+2y12, +2y9, +2y7
A0A1D5PYV2_CHICK	Cadherin-10	CDH10	TALPNMNR	+2y6, +2y5	0.41065	0.73	0.036
			EQYQVVIQAK	+2y8, +2y6, +2y5
			VPVYVR	+2y5, +2y4, +2y3
Q9W6E1_CHICK	Neurocan core protein	NCAM	EDVPILVAK	+2y8, +2y7, +2y6	0.279836	0.35	0.015
			YFQLQQQSR	+2y6, +2y5, +2y4
			YQC[CAM]EEGFTQR	+2y8, +2y7, +2y6
